# Supplementary material for: External Stresses Affect Gonococcal Type 4 Pilus Dynamics
Source: Front Microbiol. 2022 Feb 25;13:839711. doi: 10.3389/fmicb.2022.839711 (PMC8914258; doi:10.3389/fmicb.2022.839711)
Supplement: Supplementary file 3 [file Data_Sheet_3.xlsx]

## Sheet: A1 - DGE data - Azi60min treatm
Data Sheet 3. Differential gene expression for all genes under 60 min azithromycin treatment
* according to McClure et al, 2020
Gene ID in MS11	baseMean	log2FoldChange	P-value	adj. P-value	Genename	Gene ID in FA1090	KEGG category	product
NGFG_01587	1853.65	1.46195	3.28875e-69	6.68932e-66	proQ	NGO_1332	Hypothetical	hypothetical protein
NGFG_01150	10225.9	2.11995	1.22407e-68	1.24488e-65		NGO_0650	Genetic Information Processing	ATP-dependent RNA helicase
NGFG_01181	16184.7	-1.64555	4.76702e-64	3.23204e-61	eno	NGO_0617	Carbohydrate Metabolism	enolase
NGFG_00526	4847.59	-1.66351	1.86545e-56	9.48584e-54		NGO_0375	Carbohydrate Metabolism	phosphoglucomutase
NGFG_00044	69267.7	-1.73287	4.47013e-55	1.81845e-52	groL	NGO_2095	Genetic Information Processing	chaperonin
NGFG_00823	14220.8	-1.34049	7.22571e-55	2.44951e-52		NGO_0906	Hypothetical	iron-sulfur cluster-binding protein
NGFG_00527	3110.58	-1.55771	5.06101e-50	1.47059e-47		NGO_0376	Genetic Information Processing	peptidyl-prolyl cis-trans isomerase B
NGFG_00073	3852.93	1.35593	2.73408e-49	6.95139e-47	mlaC	NGO_2119	Hypothetical	toluene tolerance protein
NGFG_00043	7738.72	-2.08642	3.40132e-49	7.68699e-47		NGO_2094	Genetic Information Processing	chaperonin
NGFG_02065	1664.85	-1.49207	7.7479e-47	1.57592e-44		NGO_1258	Carbohydrate Metabolism	2%2C3-bisphosphoglycerate-dependent phosphoglycerate mutase
NGFG_01490	36034.3	-1.01204	2.90678e-46	5.3749e-44	dnaK	NGO_1429	Genetic Information Processing	chaperone dnaK
NGFG_00941	2324.1	-0.972732	6.73614e-44	1.14178e-41		NGO_0788	Cellular Processes/Organismal Systems/Human Disease	outer membrane protein
NGFG_00324	33660.6	-1.64984	8.86439e-44	1.38694e-41		NGO_0186	Carbohydrate Metabolism	zinc-binding alcohol dehydrogenase
NGFG_01681	5208.82	-1.20657	3.46971e-41	5.04099e-39		NGO_1770	Enzyme Families	oligopeptidase A
NGFG_00232	40743.9	-1.10038	1.42861e-40	1.9372e-38	pilQ	NGO_0094	Cellular Processes/Organismal Systems/Human Disease	type IV pilus biogenesis and competence protein pilQ
NGFG_00074	1416.58	1.55924	2.82801e-40	3.5951e-38		NGO_2120	Hypothetical	hypothetical protein
NGFG_01233	19832.1	-1.33403	4.44977e-39	5.32402e-37	aceF	NGO_0564	Carbohydrate Metabolism	dihydrolipoyllysine-residue acetyltransferase
NGFG_00816	5504.49	-1.33688	8.90826e-39	1.00663e-36	odhB	NGO_0916	Carbohydrate Metabolism	2-oxoglutarate dehydrogenase E2 component (dihydrolipoamide succinyltransferase)
NGFG_01788	19577.6	-0.936286	1.71261e-38	1.83339e-36		NGO_1873	Hypothetical	LysM protein
NGFG_01242	1050.64	-1.176	2.60488e-38	2.64917e-36	aspA	NGO_0556	Amino Acid Metabolism	aspartate ammonia-lyase
NGFG_01478	6208.46	-1.45393	2.79491e-38	2.70707e-36	adhP	NGO_1442	Carbohydrate Metabolism	alcohol dehydrogenase%2C propanol-preferring
NGFG_01413	1554.74	1.12741	3.49654e-38	3.23271e-36		NGO_1519	Hypothetical	Rrf2 family protein
NGFG_00329	8933.43	1.56425	1.72945e-37	1.52944e-35	rpsO	NGO_0191	Genetic Information Processing	30S ribosomal protein S15
NGFG_00757	5862.48	1.27152	7.28513e-37	6.17414e-35	dsbD	NGO_0978	Genetic Information Processing	Thiol:disulfide interchange protein DsbD
NGFG_01207	2351.3	1.25985	1.18267e-36	9.62222e-35		NGO_0589	Cellular Processes/Organismal Systems/Human Disease	uracil-xanthine permease
NGFG_00804	22969	-1.25704	7.87054e-36	6.15719e-34	metE	NGO_0928	Amino Acid Metabolism	5-methyltetrahydropteroyltriglutamate-homocysteine methyltransferase
NGFG_01933	3535.14	1.69245	3.87481e-35	2.91903e-33	sstT	NGO_1957	Cellular Processes/Organismal Systems/Human Disease	serine/threonine transporter sstT
NGFG_01883	1571.81	1.47857	5.38425e-35	3.91127e-33		NGO_2002	Hypothetical	hypothetical protein
NGFG_00072	2234.25	1.30569	4.31214e-32	3.02445e-30	mlaD	NGO_2118	Hypothetical	ABC transporter substrate-binding protein virulence factor Mce
NGFG_00871	1159.45	1.05695	1.15425e-31	7.82583e-30	rlmJ	NGO_0859	Hypothetical	hypothetical protein
NGFG_00353	7492.11	-1.15562	1.32103e-31	8.66768e-30	fbpA	NGO_0217	Environmental Information Processing	major ferric iron-binding protein
NGFG_01664	747.775	1.40739	3.359e-31	2.13506e-29		NGO_1751	Hypothetical	NADH-quinone oxidoreductase subunit A
NGFG_00246	2566.41	1.22764	1.06706e-30	6.57699e-29	dacB	NGO_0107	Glycan Biosynthesis and Metabolism	D-alanyl-D-alanine carboxypeptidase/D-alanyl-D-alanine-endopeptidase
NGFG_02104	843.865	1.07494	2.33913e-30	1.39935e-28		NGO_1654	Genetic Information Processing	D-tyrosyl-tRNA(Tyr) deacylase
NGFG_00824	8364.83	-1.1624	9.57843e-30	5.56644e-28		NGO_0905	Hypothetical	hypothetical protein
NGFG_01153	371.858	2.06831	1.6447e-29	9.29256e-28		NGO_0647	Hypothetical	hypothetical protein
NGFG_01686	1565.33	0.940618	4.01896e-29	2.20934e-27		NGO_1774	Cellular Processes/Organismal Systems/Human Disease	monovalent cation:proton antiporter-2 (CPA2) family transporter
NGFG_01244	753.374	-1.16715	1.02638e-27	5.37461e-26			no_FA1090_Ortholog	hypothetical protein
NGFG_00071	2238.25	1.55875	1.03053e-27	5.37461e-26	mlaE	NGO_2117	Environmental Information Processing	ABC transporter permease
NGFG_01222	5300.38	-1.33822	1.64548e-27	8.36727e-26		NGO_0574	Energy Metabolism	carbonic anhydrase
NGFG_01579	1043.74	1.25946	1.78214e-27	8.84114e-26		NGO_1340	Hypothetical	dedA family membrane protein
NGFG_01304	1409.31	-1.57286	2.70964e-27	1.31224e-25			no_FA1090_Ortholog	hypothetical protein
NGFG_01974	1316.31	1.25439	2.9316e-27	1.38671e-25		NGO_1915	Glycan Biosynthesis and Metabolism	3-deoxy-D-manno-octulosonic-acid transferase
NGFG_01598	1161.55	0.858955	3.46073e-27	1.5998e-25	pqiA	NGO_1319	Cellular Processes/Organismal Systems/Human Disease	paraquat-inducible protein PqiA
NGFG_01232	57704	-1.26808	5.76551e-27	2.60601e-25	aceE	NGO_0565	Carbohydrate Metabolism	pyruvate dehydrogenase (acetyl-transferring)%2C homodimeric type
NGFG_00114	1580.43	0.781941	4.55807e-26	2.01546e-24		NGO_2161	Hypothetical	inositol-1-monophosphatase
NGFG_00768	1287.79	0.988018	5.20004e-26	2.2504e-24		NGO_0968	Cellular Processes/Organismal Systems/Human Disease	polar amino acid ABC transporter permease
NGFG_00707	1219.93	0.776873	1.00896e-25	4.27548e-24		NGO_1030	Hypothetical	hypothetical protein
NGFG_00709	8615.6	-1.05056	1.52138e-25	6.31526e-24	tkt	NGO_1028	Carbohydrate Metabolism	transketolase
NGFG_00934	1588.81	1.05916	1.74741e-25	7.10846e-24	bfr	NGO_0794	Metabolism of Cofactors and Vitamins	bacterioferritin A
NGFG_01185	8682.79	-0.803639	2.20648e-25	8.79995e-24	nrdA	NGO_0614	Nucleotide Metabolism	ribonucleoside-diphosphate reductase subunit alpha
NGFG_01072	8938.73	-1.19003	2.61518e-25	1.02294e-23	pgi	NGO_0719	Carbohydrate Metabolism	glucose-6-phosphate isomerase 1
NGFG_02018	1281.73	0.974866	4.25195e-25	1.63178e-23	mnmA	NGO_1214	Genetic Information Processing	tRNA-specific 2-thiouridylase mnmA
NGFG_00242	1167.82	1.32901	5.16314e-25	1.94478e-23	tsaD	NGO_0104	Genetic Information Processing	glycoprotease/Kae1 family metallohydrolase
NGFG_00046	214.596	1.56383	2.74958e-24	1.01685e-22		NGO_2097	Hypothetical	hypothetical protein
NGFG_02153	1701.42	-1.32154	3.28729e-24	1.19399e-22		NGO_1275	Energy Metabolism	nitric oxide reductase subunit B
NGFG_00336	28813.5	-1.0736	7.09017e-24	2.53007e-22	ppsA	NGO_0200	Carbohydrate Metabolism	phosphoenolpyruvate synthase
NGFG_00815	12905.3	-0.868936	1.03838e-23	3.6415e-22		NGO_0917	Carbohydrate Metabolism	oxoglutarate dehydrogenase (succinyl-transferring)%2C E1 component
NGFG_02466	35209.1	-0.955654	1.45306e-23	5.00935e-22	tuf	NGO_1858	Genetic Information Processing	elongation factor Tu
NGFG_01663	1275.21	0.889499	4.93287e-23	1.67224e-21		NGO_1750	Energy Metabolism	NADH-quinone oxidoreductase subunit B
NGFG_01652	2578.31	-0.921435	1.10671e-22	3.69026e-21	nuoL	NGO_1740	Energy Metabolism	NADH-quinone oxidoreductase subunit L
NGFG_01182	1971.86	-1.58085	1.15943e-22	3.77299e-21	ftsB	NGO_0616	Hypothetical	cell division protein FtsB
NGFG_01551	989.412	-1.18762	1.16863e-22	3.77299e-21	mtrF	NGO_1368	Cellular Processes/Organismal Systems/Human Disease	AbgT transporter
NGFG_01689	604.42	0.904246	1.51938e-22	4.82879e-21		NGO_1778	Amino Acid Metabolism	leucyl/phenylalanyl-tRNA-protein transferase
NGFG_01543	835.135	-0.956787	2.05406e-22	6.39341e-21		NGO_1376	Hypothetical	hypothetical protein
NGFG_01680	3692.86	-1.08358	2.07456e-22	6.39341e-21		NGO_1769	Energy Metabolism	cytochrome c peroxidase
NGFG_00853	1886.37	-0.830331	2.12229e-22	6.44288e-21		NGO_0875	Nucleotide Metabolism	phosphoribosylaminoimidazole carboxylase%2C ATPase subunit
NGFG_02111	1710.33	-0.847042	7.68723e-22	2.29939e-20	gloA	NGO_08805	no_GeneCat_found	lactoylglutathione lyase
NGFG_00594	7872.73	0.709781	8.84965e-22	2.60872e-20		NGO_0441	Carbohydrate Metabolism	ribose-phosphate pyrophosphokinase
NGFG_02039	7394.03	-0.958783	2.00915e-21	5.83803e-20	ilvC	NGO_1233	Amino Acid Metabolism	ketol-acid reductoisomerase
NGFG_00825	6945.61	-0.931319	4.0062e-21	1.14769e-19		NGO_0904	Hypothetical	hypothetical protein
NGFG_00254	5779.51	-1.08954	6.66599e-21	1.88314e-19	secB	NGO_0116	Genetic Information Processing	protein-export protein secB
NGFG_00340	903.493	0.969826	9.76256e-21	2.72014e-19	lolA	NGO_0205	Cellular Processes/Organismal Systems/Human Disease	outer-membrane lipoprotein carrier protein
NGFG_00498	10879.3	-0.51855	1.34118e-20	3.68643e-19		NGO_0346	Cellular Processes/Organismal Systems/Human Disease	twitching motility protein
NGFG_01970	5829.63	-1.11657	1.47287e-20	3.99443e-19		NGO_1919	Carbohydrate Metabolism	phosphoglycerate kinase
NGFG_00814	6265.93	-0.909424	1.80066e-20	4.81914e-19	gltA	NGO_0918	Carbohydrate Metabolism	citrate (Si)-synthase
NGFG_00433	791.962	0.7867	3.47934e-20	9.19087e-19		NGO_0290	no_GeneCat_found	hypothetical protein
NGFG_00770	1145.38	-0.946547	3.6519e-20	9.52302e-19		NGO_05045	no_GeneCat_found	hypothetical protein
NGFG_02128	2482.96	-0.728769	3.95757e-20	1.01895e-18	ubiM	NGO_1678	Hypothetical	UbiH/UbiF/VisC/COQ6 family ubiquinone biosynthesis hydroxylase
NGFG_01336	5977.73	-0.975337	5.90032e-20	1.50016e-18	glnA	NGO_1600	Hypothetical	glutamine synthetase
NGFG_01225	3473.29	-0.796189	8.35942e-20	2.09914e-18		NGO_0571	Hypothetical	metallopeptidase
NGFG_00870	3254.11	1.22172	8.55707e-20	2.12257e-18		NGO_04530	no_GeneCat_found	hypothetical protein
NGFG_01962	4045.18	-0.656303	9.61012e-20	2.35506e-18		NGO_1926	Metabolism of Cofactors and Vitamins	glutamyl-tRNA synthetase
NGFG_02108	2989.9	0.913064	1.45819e-19	3.5309e-18		NGO_1658	Hypothetical	hypothetical protein
NGFG_00580	2229.54	0.762026	1.6762e-19	4.01106e-18	hisS	NGO_0426	Genetic Information Processing	histidyl-tRNA synthetase
NGFG_02160	731.306	0.979951	1.99932e-19	4.72862e-18	rimP	NGO_1284	Hypothetical	ribosome maturation factor RimP
NGFG_00030	1846.45	0.859821	3.69261e-19	8.63307e-18	rsfS	NGO_2081	Hypothetical	iojap-like ribosome-associated protein
NGFG_00863	4454.92	-0.683194	5.45457e-19	1.26075e-17		NGO_0866	Carbohydrate Metabolism	serine hydroxymethyltransferase
NGFG_01630	1523.32	0.572648	8.35754e-19	1.91003e-17	mviN	NGO_1718	Hypothetical	integral membrane virulence factor MviN
NGFG_01202	1894.37	-0.819163	1.13258e-18	2.55962e-17	pilW	NGO_0595	Cellular Processes/Organismal Systems/Human Disease	type IV pilus biogenesis/stability protein PilW
NGFG_01327	2874.02	-1.21004	1.40073e-18	3.13087e-17	tal	NGO_1610	Carbohydrate Metabolism	transaldolase
NGFG_01398	1283.2	0.696639	1.65307e-18	3.65473e-17		NGO_1531	Metabolism of Other Amino Acids	D-alanine-D-alanine ligase
NGFG_00320	1887.08	0.930942	1.78124e-18	3.89575e-17	tatB	NGO_0182	Genetic Information Processing	twin arginine-targeting protein translocase TatB
NGFG_02109	1595.86	1.13354	3.02951e-18	6.55534e-17		NGO_1659	Cellular Processes/Organismal Systems/Human Disease	intracellular septation protein A
NGFG_01420	1358.37	0.898893	4.76508e-18	1.02023e-16		NGO_1511	Cellular Processes/Organismal Systems/Human Disease	drug resistance transporter%2C Bcr/CflA subfamily
NGFG_00654	6912.45	-0.801667	5.79376e-18	1.22755e-16		NGO_1082	Carbohydrate Metabolism	isocitrate dehydrogenase%2C NADP-dependent
NGFG_00694	8673.09	-1.03606	6.84154e-18	1.43461e-16	clpB	NGO_1046	Cellular Processes/Organismal Systems/Human Disease	chaperone ClpB
NGFG_01125	2595.57	0.971786	9.01136e-18	1.87032e-16		NGO_0671	Hypothetical	inositol-1-monophosphatase
NGFG_01659	2369.54	-0.459915	1.63306e-17	3.3552e-16	nuoF	NGO_1746	Hypothetical	NADH oxidoreductase (quinone)%2C F subunit
NGFG_01361	1088.47	0.770335	1.82334e-17	3.70867e-16		NGO_1574	Hypothetical	phosphatidylglycerophosphatase A
NGFG_01814	3249.1	-0.733876	2.15076e-17	4.33132e-16		NGO_1900	Hypothetical	OPT family oligopeptide transporter
NGFG_01123	4858.15	-0.841282	2.83435e-17	5.65203e-16	leuB	NGO_0674	Carbohydrate Metabolism	3-isopropylmalate dehydrogenase
NGFG_02141	691.519	0.791582	3.63212e-17	7.17255e-16		NGO_1692	Hypothetical	membrane protein
NGFG_02144	1727.19	-0.670817	4.25149e-17	8.31494e-16	aroG	NGO_1695	Amino Acid Metabolism	3-deoxy-7-phosphoheptulonate synthase
NGFG_01024	4113.41	-0.575987	4.75656e-17	9.21413e-16		NGO_0766	Genetic Information Processing	peptidyl-prolyl cis-trans isomerase D
NGFG_00027	965.221	0.558532	6.13769e-17	1.17774e-15		NGO_2078	Environmental Information Processing	thiamine ABC transporter permease
NGFG_01234	14419.6	-0.960696	6.31099e-17	1.19968e-15	lpdA	NGO_0562	Carbohydrate Metabolism	dihydrolipoyl dehydrogenase
NGFG_01779	6359.15	-0.779178	7.08342e-17	1.33404e-15	topA	NGO_1863	Genetic Information Processing	DNA topoisomerase I
NGFG_00806	35988	-1.11043	7.32221e-17	1.36637e-15		NGO_0926	Energy Metabolism	peroxiredoxin
NGFG_00075	2457.29	1.00481	7.9163e-17	1.4638e-15		NGO_2121	Hypothetical	lipoprotein
NGFG_01415	1850.36	0.852148	8.04373e-17	1.47396e-15		NGO_1516	Hypothetical	hypothetical protein
NGFG_02119	5307.22	-0.753265	8.14567e-17	1.47931e-15	pilG	NGO_1669	Cellular Processes/Organismal Systems/Human Disease	type IV pilus assembly protein PilC
NGFG_01203	2022.1	-0.656966	9.61112e-17	1.72822e-15	ispG	NGO_0594	Metabolism of Terpenoids and Polyketides	4-hydroxy-3-methylbut-2-en-1-yl diphosphate synthase
NGFG_01373	477.084	0.990015	9.68621e-17	1.72822e-15		NGO_1562	Environmental Information Processing	ArsR family transcriptional regulator
NGFG_01148	1386.38	-0.828037	1.10546e-16	1.95521e-15	trxA	NGO_0652	Cellular Processes/Organismal Systems/Human Disease	thioredoxin
NGFG_00308	10445.4	1.05238	1.22158e-16	2.14198e-15	rplS	NGO_0171	Genetic Information Processing	50S ribosomal protein L19
NGFG_00811	5565.44	-0.738823	1.48203e-16	2.57646e-15	sdhA	NGO_0921	Carbohydrate Metabolism	succinate dehydrogenase%2C flavoprotein subunit
NGFG_00360	4603.7	-0.692212	2.79126e-16	4.81137e-15		NGO_0223	Energy Metabolism	inorganic pyrophosphatase
NGFG_00473	293.549	1.13011	3.02895e-16	5.17721e-15		NGO_01750	no_GeneCat_found	hypothetical protein
NGFG_00235	7791.51	-0.983015	3.1616e-16	5.35891e-15	pilN	NGO_0097	Cellular Processes/Organismal Systems/Human Disease	type IV pilus assembly protein PilN
NGFG_00495	1865.8	0.633941	3.73759e-16	6.28286e-15	lepB	NGO_0343	Genetic Information Processing	signal peptidase I
NGFG_00746	2973.88	0.966183	4.28085e-16	7.1371e-15	waaF	NGO_0987	Glycan Biosynthesis and Metabolism	lipopolysaccharide heptosyltransferase II
NGFG_00236	15480.1	-0.724349	6.02809e-16	9.96841e-15	pilM	NGO_0098	Cellular Processes/Organismal Systems/Human Disease	type IV pilus assembly protein PilM
NGFG_01723	7295.28	-0.851819	6.0909e-16	9.99105e-15		NGO_1809	Genetic Information Processing	valyl-tRNA synthetase
NGFG_01437	2719.02	0.893856	8.38966e-16	1.36517e-14		NGO_1492	Lipid Metabolism	phospholipase A1
NGFG_00704	1812.81	0.758257	8.95203e-16	1.44511e-14		NGO_1032	Hypothetical	major facilitator family transporter drug resistance translocase
NGFG_01672	1724.47	-0.68473	9.07484e-16	1.4534e-14		NGO_1761	Nucleotide Metabolism	dihydroorotate dehydrogenase
NGFG_01715	10877.7	-0.89636	9.20735e-16	1.46311e-14	bamA	NGO_1801	Hypothetical	outer membrane protein omp85
NGFG_00107	5322.28	-0.766273	1.03843e-15	1.63734e-14		NGO_2154	Genetic Information Processing	glycyl-tRNA synthetase beta subunit
NGFG_01840	3490.25	-0.738043	1.81118e-15	2.8338e-14	metG	NGO_2044	Metabolism of Other Amino Acids	methionyl-tRNA synthetase
NGFG_01984	2106.43	0.451058	2.50279e-15	3.88601e-14	dksA	NGO_1904	Cellular Processes/Organismal Systems/Human Disease	DnaK suppressor protein
NGFG_00820	6930.1	-1.01129	2.67485e-15	4.12171e-14	sucD	NGO_0912	Carbohydrate Metabolism	succinyl-CoA ligase [ADP-forming] subunit alpha
NGFG_00127	4245.7	0.712706	2.87357e-15	4.39461e-14	rpmF	NGO_2173	Genetic Information Processing	50S ribosomal protein L32
NGFG_02053	1453.68	1.15163	3.17787e-15	4.82372e-14	sohB	NGO_1246	Enzyme Families	signal peptide peptidase SppA%2C 36K type
NGFG_01891	891.921	0.64439	3.59313e-15	5.41364e-14	xth	NGO_1994	Genetic Information Processing	exodeoxyribonuclease III (xth)
NGFG_00031	1523.22	0.861632	3.71191e-15	5.55149e-14	rlmH	NGO_2082	Genetic Information Processing	ribosomal RNA large subunit methyltransferase H
NGFG_01873	618.178	1.03451	5.3417e-15	7.93067e-14		NGO_2012	Cellular Processes/Organismal Systems/Human Disease	His/Glu/Gln/Arg/opine family amino ABC transporter%2C permease%2C 3-TM region
NGFG_00597	2323.99	0.521163	5.55432e-15	8.18658e-14	ilvA	NGO_0444	Amino Acid Metabolism	threonine ammonia-lyase%2C biosynthetic
NGFG_00070	2872.19	0.861761	7.03745e-15	1.0298e-13		NGO_2116	Environmental Information Processing	hypothetical protein
NGFG_00490	19537.1	-0.97903	7.27998e-15	1.05768e-13	cysK	NGO_0340	Energy Metabolism	cysteine synthase
NGFG_01544	1442.45	-0.64344	7.41654e-15	1.06987e-13		NGO_1375	Hypothetical	M61 family glycyl aminopeptidase
NGFG_01904	1096.47	-1.03076	8.47452e-15	1.21389e-13		NGO_1982	Hypothetical	hypothetical protein
NGFG_02030	565.961	0.923126	9.66818e-15	1.37518e-13		NGO_1223	Hypothetical	hypothetical protein
NGFG_01438	2158.64	0.818242	9.90588e-15	1.39921e-13		NGO_1491	Hypothetical	hypothetical protein
NGFG_01924	1092.35	-0.690064	1.49823e-14	2.10165e-13		NGO_1963	Enzyme Families	signal peptide peptidase SppA%2C 36K type
NGFG_00501	3284.29	-0.354453	1.70158e-14	2.37056e-13		NGO_0349	Hypothetical	TatD family hydrolase
NGFG_00416	4236.98	-0.840156	1.85583e-14	2.56786e-13		NGO_0275	Enzyme Families	IgA-specific serine endopeptidase autotransporter
NGFG_02170	1344.93	0.980982	1.93661e-14	2.66154e-13		NGO_1294	Genetic Information Processing	lrp/AsnC family transcriptional regulator%2C leucine-responsive regulatory protein
NGFG_00181	8690.6	-0.786254	2.55488e-14	3.48767e-13	carB	NGO_0048	Nucleotide Metabolism	carbamoyl-phosphate synthase large chain
NGFG_00406	3060.62	-0.696674	3.47355e-14	4.71013e-13	ftsN	NGO_0265	Cellular Processes/Organismal Systems/Human Disease	cell division protein FtsN
NGFG_01885	1283.87	0.816405	4.27049e-14	5.75244e-13	rfaE2	NGO_2000	Glycan Biosynthesis and Metabolism	transferase
NGFG_00531	776.113	0.921778	5.47973e-14	7.33275e-13	pth	NGO_0379	Genetic Information Processing	peptidyl-tRNA hydrolase
NGFG_01014	10752.5	-1.03333	7.85197e-14	1.04385e-12	lon	NGO_0775	Hypothetical	ATP-dependent protease La
NGFG_01117	1932.88	-0.564248	9.72549e-14	1.28452e-12	gshA	NGO_0680	Hypothetical	glutamate-cysteine ligase
NGFG_00819	6897.59	-1.02214	1.40315e-13	1.84129e-12	sucC	NGO_0913	Carbohydrate Metabolism	succinyl-CoA ligase [ADP-forming] subunit beta
NGFG_02037	17857	-0.489609	2.05893e-13	2.68453e-12	acnB	NGO_1231	Carbohydrate Metabolism	aconitate hydratase 2
NGFG_00375	848.096	0.618483	2.10224e-13	2.72354e-12	mltG	NGO_0238	no_GeneCat_found	aminodeoxychorismate lyase
NGFG_01839	4251.15	-0.903802	2.24707e-13	2.89275e-12	glmS	NGO_2045	Carbohydrate Metabolism	glucosamine-fructose-6-phosphate aminotransferase [isomerizing]
NGFG_01511	1683.51	-0.530276	2.37721e-13	3.04103e-12		NGO_1407	Genetic Information Processing	lrp/AsnC family transcriptional regulator%2C leucine-responsive regulatory protein
NGFG_01078	3664.36	-1.04901	2.42553e-13	3.08345e-12		NGO_0713	Carbohydrate Metabolism	2-dehydro-3-deoxyphosphogluconate aldolase/4-hydroxy-2-oxoglutarate aldolase
NGFG_01628	4079.84	-0.743103	2.44838e-13	3.09317e-12	dsbA	NGO_1717	Cellular Processes/Organismal Systems/Human Disease	thiol:disulfide interchange protein DsbA
NGFG_01640	647.652	0.70698	2.47173e-13	3.1034e-12		NGO_1729	Hypothetical	hypothetical protein
NGFG_01312	1917.66	-0.829618	2.6011e-13	3.24579e-12		NGO_1630	Phage Associated	phage repressor protein
NGFG_00379	957.632	0.720647	3.0306e-13	3.75868e-12		NGO_0242	Glycan Biosynthesis and Metabolism	tetraacyldisaccharide 4-kinase
NGFG_00054	5113.61	-0.567344	3.1865e-13	3.92809e-12	polA	NGO_2103	Hypothetical	DNA polymerase I
NGFG_00292	498.991	0.876345	3.28225e-13	4.02174e-12	ruvC	NGO_0153	Genetic Information Processing	crossover junction endodeoxyribonuclease ruvC
NGFG_00519	912.428	-0.751238	3.94462e-13	4.80441e-12		NGO_0368	Hypothetical	hypothetical protein
NGFG_00559	555.806	-0.892232	5.02153e-13	6.07964e-12	dinD	NGO_0405	Genetic Information Processing	DNA-damage-inducible protein D
NGFG_01402	1940.44	0.743903	5.31106e-13	6.39213e-12		NGO_1527	Hypothetical	MFS transporter%2C AGZA family%2C xanthine/uracil permease
NGFG_00385	4625.65	-0.638288	6.78924e-13	8.12313e-12		NGO_0249	Carbohydrate Metabolism	acetyl-CoA carboxylase%2C carboxyl transferase%2C beta subunit
NGFG_00592	1028.9	0.52251	7.22136e-13	8.58962e-12	lolB	NGO_0439	Environmental Information Processing	outer-membrane lipoprotein lolB
NGFG_01460	893.395	0.950368	8.4667e-13	1.00124e-11		NGO_1467	Hypothetical	voltage gated chloride channel protein
NGFG_02229	10026.1	-0.916622	8.77865e-13	1.03213e-11	rpsJ	NGO_1841	Genetic Information Processing	30S ribosomal protein S10
NGFG_01718	1223.49	-0.707144	8.95825e-13	1.04719e-11	fabZ	NGO_1804	Lipid Metabolism	(3R)-hydroxymyristoyl-[acyl-carrier-protein] dehydratase
NGFG_01851	1370.29	0.524225	9.54361e-13	1.10924e-11	rmuC	NGO_2032	Hypothetical	DNA recombination protein RmuC
NGFG_01785	5729.67	0.828522	1.42992e-12	1.65253e-11	rsmB	NGO_1869	Genetic Information Processing	ribosomal RNA small subunit methyltransferase B
NGFG_00574	1459.67	0.560657	1.69505e-12	1.94787e-11		NGO_0420	Hypothetical	hypothetical protein
NGFG_01657	4210.23	-0.684435	1.92539e-12	2.20014e-11		NGO_1745	Energy Metabolism	NADH dehydrogenase (quinone)%2C G subunit
NGFG_01874	686.344	1.14385	2.44382e-12	2.77695e-11		NGO_2011	Cellular Processes/Organismal Systems/Human Disease	His/Glu/Gln/Arg/opine family amino ABC transporter%2C permease%2C 3-TM region
NGFG_01422	2682.02	0.883792	2.58818e-12	2.92464e-11	recO	NGO_1509	Hypothetical	DNA repair protein recO
NGFG_01497	3411.22	-0.692824	2.71443e-12	3.05036e-11	grpE	NGO_1422	Genetic Information Processing	protein grpE
NGFG_00868	2848.17	-0.586154	2.75369e-12	3.07747e-11		NGO_0862	Carbohydrate Metabolism	fructose-1%2C6-bisphosphatase class 1
NGFG_01973	641.819	0.816834	2.8905e-12	3.21272e-11		NGO_1916	Hypothetical	hypothetical protein
NGFG_00234	9769.28	-0.655939	4.49069e-12	4.96417e-11	pilO	NGO_0096	Cellular Processes/Organismal Systems/Human Disease	type IV pilus assembly protein PilO
NGFG_01720	890.412	-1.00313	6.57732e-12	7.2315e-11	lpxA	NGO_1806	Glycan Biosynthesis and Metabolism	acyl-[acyl-carrier-protein]-UDP-N-acetylglucosamine O-acyltransferase
NGFG_02465	15878.4	-0.943241	7.2773e-12	7.95808e-11	tuf	NGO_1842	Genetic Information Processing	elongation factor Tu
NGFG_02062	6246.93	-0.642194	7.44754e-12	8.1007e-11	alaS	NGO_1254	Genetic Information Processing	alanyl-tRNA synthetase
NGFG_00658	1092.83	0.780601	7.76187e-12	8.39769e-11		NGO_1079	Nucleotide Metabolism	oxidoreductase
NGFG_01205	12679.5	-0.817604	8.69711e-12	9.35974e-11		NGO_0592	Genetic Information Processing	trigger factor
NGFG_01766	19905.4	-0.595157	9.10689e-12	9.74916e-11	rpoB	NGO_1851	Genetic Information Processing	DNA-directed RNA polymerase subunit beta
NGFG_00569	2942.18	0.651434	9.48261e-12	1.00982e-10	pcnB	NGO_0415	Hypothetical	poly(A) polymerase
NGFG_02149	154.887	1.15089	1.05808e-11	1.1209e-10			no_FA1090_Ortholog	hypothetical protein
NGFG_00177	5387.82	-0.785237	1.34651e-11	1.41907e-10	accC	NGO_0044	Carbohydrate Metabolism	biotin carboxylase
NGFG_02045	1756.08	-1.2261	1.48784e-11	1.55993e-10		NGO_1239	Hypothetical	hypothetical protein
NGFG_00291	323.628	0.788826	1.57986e-11	1.64792e-10		NGO_0152	Cellular Processes/Organismal Systems/Human Disease	fis family transcriptional regulator%2C factor for inversion stimulation protein
NGFG_00350	11514.7	-1.01562	1.69073e-11	1.75456e-10	pta	NGO_0214	Carbohydrate Metabolism	phosphate acetyltransferase
NGFG_01208	673.77	0.727898	1.74203e-11	1.79863e-10		NGO_0588	Hypothetical	hypothetical protein
NGFG_02044	1374.92	-0.600092	1.8772e-11	1.92839e-10		NGO_1238	Amino Acid Metabolism	ATP phosphoribosyltransferase
NGFG_00869	1733.77	1.23369	1.94829e-11	1.99137e-10		NGO_0861	Hypothetical	hypothetical protein
NGFG_01240	589.441	-0.750639	2.10425e-11	2.14002e-10		NGO_0558	Hypothetical	hypothetical protein
NGFG_02031	613.601	0.781628	2.1598e-11	2.18559e-10		NGO_1224	Nucleotide Metabolism	phosphoribosylglycinamide formyltransferase
NGFG_01853	9312.68	-0.730773	2.17254e-11	2.18759e-10		NGO_2030	Energy Metabolism	cytochrome b
NGFG_01660	1073.72	-0.633975	2.28417e-11	2.28867e-10	nuoE	NGO_1747	Energy Metabolism	NADH-quinone oxidoreductase%2C E subunit
NGFG_00033	4620.78	-0.687889	2.42613e-11	2.419e-10		NGO_2084	Hypothetical	hypothetical protein
NGFG_00695	2551.65	-0.492926	2.51665e-11	2.497e-10	trpS	NGO_1045	Genetic Information Processing	tryptophanyl-tRNA synthetase
NGFG_00571	2611.89	0.528193	3.00792e-11	2.96995e-10	phoH	NGO_0417	Hypothetical	phosphate starvation-inducible protein PhoH
NGFG_01979	21875.9	-0.695961	3.16894e-11	3.11383e-10		NGO_1909	Cellular Processes/Organismal Systems/Human Disease	twitching motility protein
NGFG_00239	4121.94	0.787734	3.74346e-11	3.66068e-10		NGO_0101	Energy Metabolism	cytochrome c
NGFG_02081	5105.93	-0.755484	5.06113e-11	4.92552e-10	metZ	NGO_1149	Energy Metabolism	O-succinylhomoserine sulfhydrylase
NGFG_01173	1577.86	-0.540396	5.81278e-11	5.63009e-10	mltB	NGO_0626	Enzyme Families	lytic murein transglycosylase B
NGFG_01480	2748.59	0.460109	6.56973e-11	6.33309e-10	macA	NGO_1440	Cellular Processes/Organismal Systems/Human Disease	efflux transporter%2C RND family%2C MFP subunit
NGFG_00178	1676.33	-0.672344	7.13828e-11	6.8365e-10		NGO_0045	Carbohydrate Metabolism	acetyl-CoA carboxylase%2C biotin carboxyl carrier protein
NGFG_00812	2265.3	-0.649863	7.15917e-11	6.8365e-10		NGO_0920	Carbohydrate Metabolism	succinate dehydrogenase and fumarate reductase iron-sulfur protein
NGFG_01641	848.778	0.628971	7.77126e-11	7.38633e-10	ruvA	NGO_1730	Genetic Information Processing	Holliday junction ATP-dependent DNA helicase ruvA
NGFG_01323	767.154	-0.682693	8.08053e-11	7.64456e-10		NGO_1613	Phage Associated	phage integrase/recombinase
NGFG_00733	6477.4	-0.693235	8.59108e-11	8.08153e-10	rpoD	NGO_0999	Genetic Information Processing	RNA polymerase sigma factor rpoD
NGFG_01418	1287.56	0.665042	8.62189e-11	8.08153e-10		NGO_1512	Hypothetical	integral membrane protein
NGFG_01759	8477.1	-0.564238	8.94454e-11	8.3455e-10	rpsL	NGO_1845	Genetic Information Processing	30S ribosomal protein S12
NGFG_00883	1366.69	0.586584	9.90005e-11	9.19484e-10		NGO_0846	Cellular Processes/Organismal Systems/Human Disease	prolipoprotein diacylglyceryl transferase
NGFG_00376	552.907	0.661613	1.01659e-10	9.39888e-10		NGO_0239	Nucleotide Metabolism	thymidylate kinase
NGFG_00193	901.984	1.17735	1.02654e-10	9.44792e-10	hpaC	NGO_0059	Amino Acid Metabolism	4-hydroxyphenylacetate 3-monooxygenase%2C reductase component
NGFG_00908	838.464	1.1276	1.1648e-10	1.0672e-09	tilS	NGO_0820	Hypothetical	tRNA(Ile)-lysidine synthase
NGFG_00240	2369.1	0.700231	1.20462e-10	1.09384e-09		NGO_0102	Energy Metabolism	cytochrome c biogenesis protein
NGFG_02143	687.747	0.641582	1.20265e-10	1.09384e-09		NGO_1694	Hypothetical	dihydrofolate reductase
NGFG_00243	873.073	0.933928	1.26518e-10	1.14372e-09		NGO_0105	Glycan Biosynthesis and Metabolism	lipid A biosynthesis lauroyl acyltransferase
NGFG_00872	995.281	0.732232	1.29669e-10	1.16188e-09	plsY	NGO_0858	Hypothetical	glycerol-3-phosphate acyltransferase
NGFG_00761	1092.67	0.577091	1.291e-10	1.16188e-09		NGO_0974	Hypothetical	major facilitator family transporter
NGFG_01427	2604.77	0.807479	1.36649e-10	1.21905e-09		NGO_1504	Hypothetical	N6-adenine-specific DNA methylase
NGFG_01416	978.855	1.2516	1.81558e-10	1.61261e-09		NGO_1515	Amino Acid Metabolism	prephenate dehydrogenase
NGFG_02164	488.369	0.587368	1.89779e-10	1.67831e-09		NGO_1288	Hypothetical	hypothetical protein
NGFG_00564	4963.95	0.829131	2.01254e-10	1.77208e-09	cspA	NGO_0410	Cellular Processes/Organismal Systems/Human Disease	cold shock-like protein CspA
NGFG_00137	3555.45	0.324598	2.16863e-10	1.90129e-09	dnaA	NGO_0001	Environmental Information Processing	chromosomal replication initiator protein dnaA
NGFG_00615	1162.03	0.653344	2.57326e-10	2.24636e-09	dut	NGO_0459	Nucleotide Metabolism	dUTP pyrophosphatase
NGFG_01796	9702.74	-0.830862	2.68022e-10	2.32973e-09	pyk	NGO_1881	Carbohydrate Metabolism	pyruvate kinase
NGFG_00688	1068.31	-0.548356	2.94655e-10	2.55033e-09		NGO_1052	Carbohydrate Metabolism	phosphoglycolate phosphatase
NGFG_01077	12433.4	-0.890208	3.12838e-10	2.69624e-09	edd	NGO_0714	Carbohydrate Metabolism	phosphogluconate dehydratase
NGFG_02121	1429.63	0.512906	3.24456e-10	2.78457e-09		NGO_1671	Hypothetical	dephospho-CoA kinase
NGFG_01725	146336	-0.748008	4.83461e-10	4.11448e-09	p.IB	NGO_1812	Cellular Processes/Organismal Systems/Human Disease	major outer membrane protein P.IB
NGFG_00542	985.553	-0.643967	5.07386e-10	4.3001e-09		NGO_0389	Hypothetical	pseudouridine synthase
NGFG_01204	2033.44	-0.770662	5.6883e-10	4.80083e-09	clpP	NGO_0593	Cellular Processes/Organismal Systems/Human Disease	ATP-dependent Clp protease proteolytic subunit
NGFG_01757	51028.9	-0.785713	6.24464e-10	5.24859e-09	fusA	NGO_1843	Genetic Information Processing	elongation factor G
NGFG_01145	518.322	-0.735778	6.48747e-10	5.43025e-09	nadE	NGO_0654	Metabolism of Cofactors and Vitamins	NAD+ synthetase
NGFG_00786	6716.45	-0.624435	6.77641e-10	5.64886e-09	bamC	NGO_0948	Hypothetical	lipoprotein
NGFG_00321	1120.3	0.756492	6.87353e-10	5.70643e-09	tatA	NGO_0183	Genetic Information Processing	TatA/E family twin arginine-targeting protein translocase
NGFG_02046	3058.11	-0.617371	7.47507e-10	6.1806e-09	hisD	NGO_1240	Amino Acid Metabolism	histidinol dehydrogenase
NGFG_02467	824.22	-0.87333	7.56282e-10	6.22785e-09		NGO_1040a	Cellular Processes/Organismal Systems/Human Disease	opacity protein
NGFG_00305	1954.72	-1.01124	8.31844e-10	6.82246e-09		NGO_0168	Cellular Processes/Organismal Systems/Human Disease	zinc/manganese ABC transporter substrate-binding protein
NGFG_01859	10940.5	-0.60329	8.96182e-10	7.32062e-09	rpsI	NGO_2025	Genetic Information Processing	30S ribosomal protein S9
NGFG_01540	1247.61	-0.546062	9.85727e-10	8.01987e-09	tonB	NGO_1379	Environmental Information Processing	protein tonB
NGFG_01906	4583.75	-0.594987	1.00314e-09	8.12906e-09		NGO_1980	Carbohydrate Metabolism	malate dehydrogenase (acceptor)
NGFG_00539	1517.62	0.450457	1.02955e-09	8.30997e-09		NGO_0387	Metabolism of Cofactors and Vitamins	GTP cyclohydrolase folE2
NGFG_01419	613.694	0.677817	1.03411e-09	8.31372e-09		NGO_07985	no_GeneCat_found	integral membrane efflux protein
NGFG_00241	1631.44	0.691115	1.45467e-09	1.16488e-08	ccsB	NGO_0103	Energy Metabolism	cytochrome c-type biogenesis protein CcsB
NGFG_02148	187.722	0.969262	1.51346e-09	1.2072e-08		NGO_09000	no_GeneCat_found	major outer membrane protein
NGFG_01425	2337.9	0.491443	1.61041e-09	1.27952e-08		NGO_1506	Genetic Information Processing	mutator mutT protein
NGFG_00884	2558.11	-0.58443	1.6858e-09	1.33421e-08		NGO_0845	Hypothetical	zinc carboxypeptidase
NGFG_01622	4212.09	-0.632603	1.81277e-09	1.42914e-08	purB	NGO_1711	Nucleotide Metabolism	adenylosuccinate lyase
NGFG_01649	1703.53	-0.49426	1.86756e-09	1.46665e-08		NGO_1738	Energy Metabolism	proton-translocating NADH-quinone oxidoreductase%2C chain M
NGFG_01251	1160.55	-0.49345	1.90922e-09	1.4936e-08	ttcA	NGO_0547	tRNA	tRNA 2-thiocytidine biosynthesis protein TtcA
NGFG_01095	1419.68	-0.473248	1.92368e-09	1.49915e-08		NGO_0697	Cellular Processes/Organismal Systems/Human Disease	type I restriction enzyme%2C R subunit
NGFG_01888	3335.97	-0.732601	2.00256e-09	1.55466e-08	asd	NGO_1997	Amino Acid Metabolism	aspartate-semialdehyde dehydrogenase
NGFG_02022	2128.53	-0.530014	2.10618e-09	1.62888e-08	gshB	NGO_1217	Amino Acid Metabolism	glutathione synthetase
NGFG_01599	907.162	-0.943107	2.28702e-09	1.76204e-08		NGO_1318	Hypothetical	heme oxygenase
NGFG_00936	2007.41	-0.623552	2.38804e-09	1.83294e-08	lipA	NGO_0793	Metabolism of Cofactors and Vitamins	lipoyl synthase
NGFG_00575	1070.17	-0.444254	2.64784e-09	2.0247e-08		NGO_0421	Nucleotide Metabolism	deoxycytidine triphosphate deaminase
NGFG_00307	1088.43	-0.511491	2.66049e-09	2.02676e-08		NGO_0170	Cellular Processes/Organismal Systems/Human Disease	zinc/manganese ABC transporter ATP-binding protein
NGFG_01568	742.383	0.630023	2.93876e-09	2.23038e-08	fabG	NGO_07125	no_GeneCat_found	3-oxoacyl-[acyl-carrier-protein] reductase
NGFG_00682	480.266	0.612249	3.27557e-09	2.47677e-08	surE	NGO_1058	Nucleotide Metabolism	5-nucleotidase surE
NGFG_01380	2239.35	0.510779	3.48149e-09	2.62272e-08	ftsN	NGO_1549	Hypothetical	cell division protein FtsN
NGFG_01837	545.102	-0.599512	3.72223e-09	2.79373e-08		NGO_2047	Hypothetical	lipoprotein
NGFG_00029	863.401	0.761833	3.74333e-09	2.79924e-08	nadD	NGO_2080	Hypothetical	nicotinate (nicotinamide) nucleotide adenylyltransferase
NGFG_01944	837.388	-0.565132	3.76579e-09	2.80572e-08		NGO_1945	Hypothetical	hypothetical protein
NGFG_00854	975.04	-0.808682	3.91671e-09	2.90752e-08		NGO_0874	Genetic Information Processing	type-2 restriction enzyme NgoMIV
NGFG_01435	5740.12	-0.798231	4.02509e-09	2.9771e-08		NGO_1494	Environmental Information Processing	spermidine/putrescine ABC transporter substrate-binding protein
NGFG_00482	2187.51	-0.786533	4.34451e-09	3.20172e-08	rfbD	NGO_0332	Metabolism of Terpenoids and Polyketides	dTDP-4-dehydrorhamnose reductase
NGFG_00199	2352	0.822176	4.47345e-09	3.28484e-08	wbpC	NGO_0065	Carbohydrate Metabolism	lipopolysaccharide biosynthesis protein WbpC
NGFG_00196	7553.42	-0.492703	4.70332e-09	3.44121e-08		NGO_0062	Energy Metabolism	formate-tetrahydrofolate ligase
NGFG_00603	1543.91	-0.400349	4.78937e-09	3.49161e-08		NGO_02400	no_GeneCat_found	superoxide dismutase [Fe]
NGFG_01712	2434.83	0.55991	5.39165e-09	3.91665e-08		NGO_1798	Lipid Metabolism	phosphatidate cytidylyltransferase
NGFG_00533	754.103	0.514298	5.95932e-09	4.31362e-08		NGO_0381	Hypothetical	hypothetical protein
NGFG_01811	699.393	-0.570532	6.25188e-09	4.50934e-08	rfbB	NGO_1897	Hypothetical	dTDP-glucose 4%2C6-dehydratase
NGFG_01472	325.296	0.788691	7.03134e-09	5.05362e-08	lpxH	NGO_1448	Glycan Biosynthesis and Metabolism	UDP-2%2C3-diacylglucosamine hydrolase
NGFG_01426	721.753	0.636923	7.37206e-09	5.27985e-08		NGO_1505	Hypothetical	hypothetical protein
NGFG_02338	1402.71	-0.75731	8.7528e-09	6.24674e-08			no_FA1090_Ortholog	opacity protein
NGFG_00022	958.01	0.580172	8.95292e-09	6.36722e-08	ubiG	NGO_2074	Metabolism of Cofactors and Vitamins	3-demethylubiquinone-9 3-methyltransferase
NGFG_01272	623.441	-0.587691	1.02089e-08	7.23515e-08		NGO_0524	Genetic Information Processing	phage integrase
NGFG_01156	659.473	-0.591193	1.08673e-08	7.67501e-08	rbfA	NGO_0644	Genetic Information Processing	ribosome-binding factor A
NGFG_00252	1656.94	-0.817486	1.09694e-08	7.7203e-08	rng	NGO_0113	Genetic Information Processing	cytoplasmic axial filament protein
NGFG_01855	755.982	0.46438	1.17212e-08	8.22102e-08		NGO_2028	Hypothetical	UPF0135 protein
NGFG_01080	1406.35	-0.815444	1.31719e-08	9.17754e-08		NGO_0711	Carbohydrate Metabolism	alcohol dehydrogenase
NGFG_01391	405.589	-0.849267	1.31752e-08	9.17754e-08		NGO_1538	Hypothetical	hypothetical protein
NGFG_01996	534.28	0.723254	1.4915e-08	1.0354e-07		NGO_1190	Cellular Processes/Organismal Systems/Human Disease	outer membrane protein
NGFG_00128	8518.22	0.686513	1.55591e-08	1.07644e-07		NGO_2174	Hypothetical	hypothetical protein
NGFG_00614	126.059	1.35356	1.72998e-08	1.19281e-07		NGO_02440	no_GeneCat_found	AzlC-like protein
NGFG_00452	199.796	1.03472	2.41101e-08	1.65675e-07	fxsA	NGO_0307	Genetic Information Processing	FxsA-like membrane protein
NGFG_02157	2359.5	-0.532599	2.67906e-08	1.83475e-07	lptA	NGO_06735	no_GeneCat_found	sulfatase
NGFG_01910	17768.8	0.67887	2.73185e-08	1.86462e-07	rpsB	NGO_1975	Genetic Information Processing	30S ribosomal protein S2
NGFG_00759	391.652	0.792288	2.81501e-08	1.91496e-07		NGO_0976	Hypothetical	hypothetical protein
NGFG_01541	1124.76	-0.45942	2.87428e-08	1.94876e-07	exbB	NGO_1378	Cellular Processes/Organismal Systems/Human Disease	biopolymer transporter exbB
NGFG_01152	1645.62	0.994408	3.03614e-08	2.05167e-07		NGO_0648	Hypothetical	lipoprotein
NGFG_00405	969.015	-0.470711	3.24139e-08	2.18311e-07		NGO_0264	Cellular Processes/Organismal Systems/Human Disease	colicin V production membrane protein
NGFG_00214	3262.49	-0.482965	3.33803e-08	2.24078e-07	dnaE	NGO_0078	Genetic Information Processing	DNA polymerase III subunit alpha
NGFG_01884	3891.27	0.759689	3.39859e-08	2.27393e-07		NGO_2001	Metabolism of Cofactors and Vitamins	bifunctional enzyme BirA/CoaX
NGFG_00828	810.441	-0.587919	3.47974e-08	2.32059e-07		NGO_0901	Cellular Processes/Organismal Systems/Human Disease	lipoprotein
NGFG_01827	4023.6	-0.491677	3.533e-08	2.3484e-07		NGO_2056	Environmental Information Processing	ABC transporter periplasmic binding protein%2C thiB subfamily
NGFG_01211	2197.08	0.411665	3.61216e-08	2.39321e-07		NGO_0585	Hypothetical	hypothetical protein
NGFG_00369	7247.82	-0.777917	3.75834e-08	2.48197e-07	nspA	NGO_0233	Cellular Processes/Organismal Systems/Human Disease	opacity protein
NGFG_00555	1724.79	0.438054	3.91163e-08	2.57484e-07	pyrF	NGO_0401	Nucleotide Metabolism	orotidine 5-phosphate decarboxylase
NGFG_01231	5649.08	-0.616394	4.27838e-08	2.80717e-07		NGO_0566	Genetic Information Processing	prolyl-tRNA synthetase
NGFG_02322	878.991	0.488417	4.33929e-08	2.83798e-07			no_FA1090_Ortholog	hypothetical protein
NGFG_01400	3406.7	-0.367885	4.42324e-08	2.8744e-07	ftsA	NGO_1529	Hypothetical	cell division protein ftsA
NGFG_00133	603.465	0.618266	4.59229e-08	2.97475e-07	yidD	NGO_2180	Hypothetical	hypothetical protein
NGFG_00558	959.825	-0.570312	5.0145e-08	3.23794e-07		NGO_0404	Cellular Processes/Organismal Systems/Human Disease	type I restriction enzyme EcoprrI M protein
NGFG_01360	1891.6	0.426026	5.06679e-08	3.26135e-07	thiL	NGO_1575	Metabolism of Cofactors and Vitamins	thiamine-monophosphate kinase
NGFG_00751	838.342	1.12651	5.08897e-08	3.26529e-07		NGO_0984	Hypothetical	oxidoreductase%2C FAD-binding protein
NGFG_01860	9776.39	-0.516324	5.97314e-08	3.82055e-07	rplM	NGO_2024	Genetic Information Processing	50S ribosomal protein L13
NGFG_01588	1553.51	0.541794	6.57544e-08	4.19262e-07	aroC	NGO_1331	Amino Acid Metabolism	chorismate synthase
NGFG_00297	3189.6	-0.392702	6.70518e-08	4.26198e-07	pepN	NGO_0158	Metabolism of Other Amino Acids	aminopeptidase N
NGFG_01443	2307.3	-0.653019	6.86148e-08	4.34774e-07		NGO_1485	Hypothetical	divalent anion:Na+ symporter (DASS) family transporter
NGFG_00889	880.795	0.435011	7.68893e-08	4.85692e-07	hda	NGO_0841	Genetic Information Processing	DnaA regulatory inactivator Hda
NGFG_00905	737.912	-0.484362	8.15412e-08	5.13482e-07	iscX	NGO_0823	Hypothetical	FeS assembly protein IscX
NGFG_01505	2417.21	-0.601865	8.18975e-08	5.14134e-07		NGO_1414	Energy Metabolism	Na(+)-translocating NADH-quinone reductase subunit B
NGFG_01356	1171.58	-0.365771	9.49025e-08	5.93944e-07		NGO_1578	Genetic Information Processing	LysR family transcriptional regulator%2C Cys regulon transcriptional activator
NGFG_01903	3369.93	-0.637192	9.89688e-08	6.17493e-07	map	NGO_1983	Hypothetical	methionine aminopeptidase%2C type I
NGFG_00197	4037.71	0.525208	1.11423e-07	6.93069e-07	ychF	NGO_0063	Genetic Information Processing	GTP-binding protein YchF
NGFG_01716	2342.92	-0.49891	1.17318e-07	7.27518e-07	ompH	NGO_1802	Hypothetical	outer membrane protein OmpH
NGFG_00488	1329.45	0.35816	1.25793e-07	7.77699e-07	dapF	NGO_0338	Amino Acid Metabolism	diaminopimelate epimerase
NGFG_00117	7101.79	-0.493131	1.2944e-07	7.9782e-07	guaA	NGO_2164	Nucleotide Metabolism	GMP synthase [glutamine-hydrolyzing]
NGFG_01817	1165.97	0.637327	1.3516e-07	8.30559e-07		NGO_2065	Glycan Biosynthesis and Metabolism	UDP-3-O-[3-hydroxymyristoyl] N-acetylglucosamine deacetylase
NGFG_02082	1971.41	-0.337689	1.37888e-07	8.44771e-07		NGO_1150	Hypothetical	hypothetical protein
NGFG_01865	1775.93	0.560369	1.39131e-07	8.49829e-07	thiF	NGO_2019	Hypothetical	thiazole biosynthesis adenylyltransferase ThiF
NGFG_01458	2924.83	-0.562583	1.44733e-07	8.814e-07		NGO_1470	Metabolism of Cofactors and Vitamins	NAD(P)(+) transhydrogenase (AB-specific)%2C alpha subunit
NGFG_00777	599.814	-0.654155	1.53001e-07	9.28969e-07	rph	NGO_0958	Genetic Information Processing	ribonuclease PH
NGFG_02034	6610.25	-0.490933	1.59992e-07	9.68524e-07		NGO_1227	Metabolism of Other Amino Acids	aminopeptidase A
NGFG_00377	8981.55	-0.428152	1.69167e-07	1.02102e-06		NGO_0240	Carbohydrate Metabolism	malate dehydrogenase
NGFG_02054	491.945	0.672647	1.86669e-07	1.12333e-06	pgsA	NGO_1247	Hypothetical	CDP-diacylglycerol-glycerol-3-phosphate 3-phosphatidyltransferase
NGFG_01614	2977.27	-0.566274	1.89262e-07	1.13557e-06		NGO_1701	Hypothetical	hypothetical protein
NGFG_01374	1202.61	0.672208	1.9033e-07	1.13862e-06	xth	NGO_1561	Genetic Information Processing	exodeoxyribonuclease III
NGFG_01610	5675.94	-0.28889	1.95439e-07	1.16576e-06		NGO_1308	Nucleotide Metabolism	RelA/SpoT family protein
NGFG_00435	3542.13	0.4327	2.00322e-07	1.19139e-06		NGO_0291	Cellular Processes/Organismal Systems/Human Disease	cell volume regulation potassium/proton antiporter
NGFG_01714	3261.49	0.646761	2.02837e-07	1.20283e-06	rseP	NGO_1800	Hypothetical	RIP metalloprotease RseP
NGFG_00754	3054.2	0.612315	2.06412e-07	1.22047e-06	slyD	NGO_0981	Genetic Information Processing	FKBP-type peptidyl-prolyl cis-trans isomerase SlyD
NGFG_00190	535.024	1.06616	2.07844e-07	1.22538e-06		NGO_0057	Energy Metabolism	thioredoxin
NGFG_01810	1101.44	-0.556729	2.09257e-07	1.23014e-06	galE	NGO_1896	Hypothetical	UDP-glucose 4-epimerase
NGFG_00356	3384.02	-0.683717	2.2454e-07	1.3124e-06	argH	NGO_0219	Amino Acid Metabolism	argininosuccinate lyase
NGFG_02084	558.845	0.609742	2.24402e-07	1.3124e-06		NGO_1151	Hypothetical	hypothetical protein
NGFG_01523	791.406	0.55234	2.42269e-07	1.41196e-06	nosL	NGO_1397	Energy Metabolism	NosL-like lipoprotein
NGFG_01647	489.04	0.787336	2.45081e-07	1.42427e-06		NGO_1736	Hypothetical	hypothetical protein
NGFG_02135	378.66	0.599982	2.48203e-07	1.4383e-06		NGO_1685	Hypothetical	hypothetical protein
NGFG_01506	2693.87	-0.489362	2.5208e-07	1.45289e-06		NGO_1413	Energy Metabolism	Na(+)-translocating NADH-quinone reductase subunit A
NGFG_01812	456.215	-0.47015	2.52148e-07	1.45289e-06	rfbA	NGO_1898	Metabolism of Terpenoids and Polyketides	glucose-1-phosphate thymidylyltransferase
NGFG_00121	2954.88	0.594121	2.59579e-07	1.49148e-06		NGO_2168	Lipid Metabolism	3-oxoacyl-[acyl-carrier-protein] synthase 3
NGFG_01539	919.829	0.590432	2.74152e-07	1.57077e-06		NGO_1380	Hypothetical	M50 family peptidase
NGFG_00028	1014.6	0.579045	2.75629e-07	1.5748e-06		NGO_2079	Energy Metabolism	carbonic anhydrase
NGFG_00357	2210.43	-0.620934	3.04726e-07	1.73617e-06	galU	NGO_0220	Carbohydrate Metabolism	UTP-glucose-1-phosphate uridylyltransferase
NGFG_00554	2521.62	0.534195	3.53062e-07	2.00036e-06	adk	NGO_0400	Nucleotide Metabolism	adenylate kinase
NGFG_01569	249.839	0.686579	3.53035e-07	2.00036e-06			no_FA1090_Ortholog	hypothetical protein
NGFG_00562	2333.02	-0.561518	3.75905e-07	2.12386e-06	clpA	NGO_0408	Hypothetical	ATP-dependent Clp protease ATP-binding subunit ClpA
NGFG_01030	531.455	0.67039	3.81727e-07	2.15078e-06	rpe	NGO_0758	Carbohydrate Metabolism	ribulose-phosphate 3-epimerase
NGFG_01589	1246.58	0.543118	3.94583e-07	2.21708e-06	trmA	NGO_1330	Genetic Information Processing	tRNA (uracil-5-)-methyltransferase
NGFG_00489	607.165	0.781574	4.12246e-07	2.3036e-06		NGO_0339	Hypothetical	hypothetical protein
NGFG_01224	3078.51	-0.477336	4.11386e-07	2.3036e-06		NGO_0572	Enzyme Families	C-terminal processing peptidase
NGFG_00231	630.411	0.475212	4.19025e-07	2.32868e-06		NGO_0093	Amino Acid Metabolism	shikimate kinase
NGFG_01440	301.58	0.760743	4.18522e-07	2.32868e-06		NGO_1488	Hypothetical	hypothetical protein
NGFG_02468	404.003	-0.900789	4.3581e-07	2.41536e-06			no_FA1090_Ortholog	opacity protein
NGFG_00084	3204.18	-0.261528	4.76984e-07	2.63637e-06		NGO_2130	Genetic Information Processing	stringent starvation protein A
NGFG_00924	685.491	-0.490629	5.09274e-07	2.80722e-06		NGO_0805	Hypothetical	nickel-dependent hydrogenase%2C b-type cytochrome subunit
NGFG_01843	1246.86	0.938901	5.48266e-07	3.01398e-06		NGO_2040	Hypothetical	NUDIX family hydrolase
NGFG_01421	3870.2	0.645266	5.66252e-07	3.10447e-06	pheA	NGO_1510	Amino Acid Metabolism	chorismate mutase
NGFG_00172	1943.59	0.554862	5.94759e-07	3.25199e-06	miaB	NGO_0037	Genetic Information Processing	(Dimethylallyl)adenosine tRNA methylthiotransferase miaB
NGFG_01685	2063.61	1.02167	6.0009e-07	3.27234e-06		NGO_1773	Hypothetical	L-serine ammonia-lyase
NGFG_01799	280.527	0.685159	6.07977e-07	3.30649e-06		NGO_1886	no_GeneCat_found	hypothetical protein
NGFG_01537	2415.12	-0.811796	6.11429e-07	3.31639e-06		NGO_1382	Nucleotide Metabolism	GTP pyrophosphokinase
NGFG_00585	686.204	0.493791	7.36124e-07	3.98212e-06		NGO_0433	Hypothetical	tRNA pseudouridine32 synthase/23S rRNA pseudouridine746 synthase
NGFG_00129	1380.41	0.452911	7.43663e-07	4.01223e-06	maf	NGO_2175	Cellular Processes/Organismal Systems/Human Disease	maf-like protein
NGFG_00755	521.315	0.574729	7.53967e-07	4.05706e-06	hpnC	NGO_0980	Cellular Processes/Organismal Systems/Human Disease	squalene synthase HpnC
NGFG_01555	22973.7	-0.374796	7.776e-07	4.17319e-06	mtrD	NGO_1364	Cellular Processes/Organismal Systems/Human Disease	hydrophobe/amphiphile efflux-1 (HAE1) family RND transporter
NGFG_01379	2661.76	0.423931	8.80522e-07	4.71311e-06		NGO_1550	Hypothetical	magnesium chelatase
NGFG_01012	8424.56	0.458648	9.60429e-07	5.12733e-06		NGO_0777	Genetic Information Processing	DNA-binding protein HU-beta
NGFG_00140	677.446	0.6166	1.03292e-06	5.49989e-06		NGO_0004	Hypothetical	hypothetical protein
NGFG_00056	5626.54	-0.261432	1.0944e-06	5.81202e-06	app	NGO_2105	Enzyme Families	adhesion and penetration protein
NGFG_01561	16643.4	-0.551378	1.11268e-06	5.8937e-06	gdhA	NGO_1358	Energy Metabolism	glutamate dehydrogenase (NADP+)
NGFG_00194	1561.78	0.764787	1.13671e-06	6.00539e-06		NGO_0060	Carbohydrate Metabolism	sugar-phosphate transferase
NGFG_01844	1057.12	1.0751	1.17561e-06	6.19479e-06		NGO_2039	Cellular Processes/Organismal Systems/Human Disease	ABC transporter ATP-binding protein
NGFG_00687	468.877	-0.607542	1.2104e-06	6.36163e-06	recX	NGO_1053	Genetic Information Processing	regulatory protein recX
NGFG_00789	985.213	0.583891	1.23079e-06	6.45212e-06	rlmB	NGO_0942a	Genetic Information Processing	23S rRNA (guanosine-2-O-)-methyltransferase RlmB
NGFG_01376	16080.6	-0.707573	1.2466e-06	6.51821e-06	putA	NGO_1552a	Amino Acid Metabolism	delta-1-pyrroline-5-carboxylate dehydrogenase
NGFG_01394	1685	-0.510338	1.31801e-06	6.87316e-06		NGO_1535	Metabolism of Other Amino Acids	UDP-N-acetylmuramoylalanine-D-glutamate ligase
NGFG_01864	8836.87	-0.574987	1.32124e-06	6.87316e-06	ppc	NGO_2020	Carbohydrate Metabolism	phosphoenolpyruvate carboxylase
NGFG_01574	2570.83	0.469581	1.33849e-06	6.94514e-06	ubiD	NGO_1345	Hypothetical	3-octaprenyl-4-hydroxybenzoate carboxy-lyase
NGFG_00930	8360.52	-0.622342	1.34421e-06	6.94802e-06	guaB	NGO_0799	Nucleotide Metabolism	inosine-5-monophosphate dehydrogenase
NGFG_02147	231.118	0.764312	1.34588e-06	6.94802e-06		NGO_08995	no_GeneCat_found	major outer membrane protein
NGFG_01558	114.591	1.08152	1.40046e-06	7.21147e-06		NGO_1361	no_GeneCat_found	L-lactate permease-like protein
NGFG_01246	519.294	0.521356	1.57346e-06	8.08187e-06		NGO_0552	Hypothetical	hypothetical protein
NGFG_00143	6541.47	-0.615109	1.81319e-06	9.26642e-06		NGO_0006	Genetic Information Processing	leucyl-tRNA synthetase
NGFG_01423	3291.99	0.613646	1.82237e-06	9.28998e-06	pdxJ	NGO_1508	Metabolism of Cofactors and Vitamins	pyridoxine 5-phosphate synthase
NGFG_00601	619.092	0.592966	1.83432e-06	9.30426e-06		NGO_0448	Hypothetical	hypothetical protein
NGFG_01826	2858.59	0.528909	1.833e-06	9.30426e-06		NGO_2057	Hypothetical	small conductance mechanosensitive ion channel protein
NGFG_01977	7199.23	-0.317802	1.86858e-06	9.45447e-06	pilC	NGO_0055	Cellular Processes/Organismal Systems/Human Disease	type IV pilus assembly protein PilC
NGFG_02456	531.632	0.527251	1.87753e-06	9.47616e-06	farB	NGO_1682	Cellular Processes/Organismal Systems/Human Disease	drug:H+ antiporter-2 (14 Spanner) (DHA2) family drug resistance MFS transporter
NGFG_02086	2035.3	-0.521876	1.90322e-06	9.58207e-06		NGO_06020	no_GeneCat_found	fumarate hydratase
NGFG_00094	662.359	0.709044	1.91029e-06	9.59392e-06		NGO_2140	Metabolism of Cofactors and Vitamins	polyprenyl P-hydroxybenzoate and phenylacrylic acid decarboxylase
NGFG_01020	2512.57	0.283678	1.98967e-06	9.96793e-06	lolC	NGO_0769	Environmental Information Processing	lipoprotein-releasing system transmembrane protein lolC
NGFG_02125	2759.22	0.24009	2.17059e-06	1.08476e-05	ispB	NGO_1675	Metabolism of Terpenoids and Polyketides	octaprenyl-diphosphate synthase
NGFG_02061	1311.34	-0.482867	2.2914e-06	1.14233e-05		NGO_1253	Environmental Information Processing	putrescine ABC transporter substrate-binding protein
NGFG_02244	370.465	0.734255	2.35221e-06	1.16978e-05		NGO_06860	no_GeneCat_found	phage protein
NGFG_01849	402.016	0.915282	2.42061e-06	1.20086e-05		NGO_2034	Genetic Information Processing	DNA ligase
NGFG_00419	1497.02	0.318609	2.45003e-06	1.2125e-05	rluD	NGO_0278	Genetic Information Processing	ribosomal large subunit pseudouridine synthase D
NGFG_00831	2910.53	0.399489	2.57575e-06	1.27162e-05	greA	NGO_0899	Genetic Information Processing	transcription elongation factor greA
NGFG_02047	2982.67	-0.591874	2.61789e-06	1.2893e-05		NGO_1241	Amino Acid Metabolism	histidinol-phosphate aminotransferase
NGFG_00289	1165.48	0.794841	3.10945e-06	1.52614e-05	dusB	NGO_0151	Hypothetical	tRNA-dihydrouridine synthase B
NGFG_00810	963.952	-0.635965	3.1138e-06	1.52614e-05	sdhD	NGO_0922	Carbohydrate Metabolism	succinate dehydrogenase%2C hydrophobic membrane anchor protein
NGFG_02042	4545.68	-0.244771	3.44767e-06	1.68571e-05	ilvB	NGO_1236	Carbohydrate Metabolism	acetolactate synthase%2C large subunit%2C biosynthetic type
NGFG_00550	5183.51	0.612982	3.52369e-06	1.71553e-05		NGO_0397	Amino Acid Metabolism	ATP phosphoribosyltransferase regulatory subunit
NGFG_01886	1653.12	0.464246	3.52552e-06	1.71553e-05	folD	NGO_1999	Energy Metabolism	FolD protein
NGFG_02278	1038.71	0.495289	3.53693e-06	1.71697e-05	rnc	NGO_0259	Genetic Information Processing	ribonuclease 3
NGFG_00548	493.814	0.585299	3.67848e-06	1.78144e-05	norM	NGO_0395	Cellular Processes/Organismal Systems/Human Disease	MATE efflux family protein
NGFG_00591	2762.51	0.270716	3.81727e-06	1.83989e-05		NGO_02330	no_GeneCat_found	hypothetical protein
NGFG_00113	1708.31	0.577099	3.81058e-06	1.83989e-05		NGO_2160	Genetic Information Processing	RsmE family RNA methyltransferase
NGFG_01836	2043.16	-0.448309	3.86606e-06	1.859e-05		NGO_2048	Enzyme Families	membrane-bound lytic murein transglycosylase A
NGFG_02116	5637.96	0.560614	3.92806e-06	1.88436e-05	fabI	NGO_1666	Lipid Metabolism	enoyl-[acyl-carrier-protein] reductase [NADH]
NGFG_00897	1202.39	0.415412	4.14102e-06	1.98184e-05	hpnD	NGO_0830	Metabolism of Terpenoids and Polyketides	squalene synthase HpnD
NGFG_02463	645.95	0.848484	4.22738e-06	2.01843e-05			no_FA1090_Ortholog	hypothetical protein
NGFG_02093	447.298	0.585172	4.52111e-06	2.15361e-05	tehB	NGO_1161	Cellular Processes/Organismal Systems/Human Disease	tellurite resistance protein TehB
NGFG_00653	234.256	0.656563	5.04021e-06	2.39528e-05		NGO_1083	no_GeneCat_found	hypothetical protein
NGFG_01195	6136.35	-0.627386	5.21974e-06	2.47481e-05		NGO_0603	Genetic Information Processing	integration host factor subunit beta
NGFG_00023	1079.97	0.412232	5.26906e-06	2.49239e-05	thrB	NGO_2075	Amino Acid Metabolism	homoserine kinase
NGFG_01786	5780.2	0.519945	5.50304e-06	2.59703e-05		NGO_1870	Hypothetical	methionyl-tRNA formyltransferase
NGFG_00195	976.944	0.62825	5.6436e-06	2.65719e-05		NGO_0060a	no_GeneCat_found	membrane protein
NGFG_02173	4272.01	-0.390276	6.14169e-06	2.88503e-05		NGO_1297	Hypothetical	UPF0210 protein
NGFG_01620	1116.26	-0.41095	6.16283e-06	2.88829e-05		NGO_1709	Hypothetical	hypothetical protein
NGFG_02187	2268.22	-0.549784	6.22128e-06	2.90899e-05		NGO_1117	Phage Associated	phage protein
NGFG_01958	18933.6	-0.554503	6.47233e-06	3.01943e-05	gap	NGO_1931	Carbohydrate Metabolism	glyceraldehyde-3-phosphate dehydrogenase
NGFG_00630	681.622	-0.459829	6.54163e-06	3.03783e-05		NGO_0479	Phage Associated	phage repressor protein
NGFG_01573	951.407	0.479033	6.53606e-06	3.03783e-05		NGO_1346	Hypothetical	hypothetical protein
NGFG_01503	1400.14	-0.499339	6.58598e-06	3.05145e-05		NGO_1416	Energy Metabolism	Na(+)-translocating NADH-quinone reductase subunit D
NGFG_00691	388.312	-0.607014	6.80595e-06	3.13907e-05		NGO_1049	Hypothetical	hypothetical protein
NGFG_00163	964.511	-0.519822	6.85879e-06	3.15629e-05		NGO_0028	Hypothetical	hypothetical protein
NGFG_01613	2584.59	0.388734	6.96232e-06	3.1967e-05	ffh	NGO_1700	Genetic Information Processing	signal recognition particle protein
NGFG_00841	14059.1	-0.471204	7.07416e-06	3.24073e-05	dld	NGO_0890	Carbohydrate Metabolism	D-lactate dehydrogenase
NGFG_00192	7858.46	0.437703	7.24364e-06	3.31091e-05	nadR	NGO_0058	Environmental Information Processing	homoprotocatechuate degradation operon regulator%2C HpaR
NGFG_02262	747.47	-0.449469	7.30866e-06	3.33314e-05			no_FA1090_Ortholog	Trp repressor binding protein
NGFG_02008	957.717	0.513186	7.35225e-06	3.34552e-05		NGO_1204	Amino Acid Metabolism	anthranilate synthase component II
NGFG_01997	199.167	0.936136	7.62904e-06	3.46372e-05		NGO_1191	Hypothetical	hypothetical protein
NGFG_01468	3095.41	-0.392678	7.9813e-06	3.61558e-05		NGO_1452	Amino Acid Metabolism	aspartate aminotransferase
NGFG_01581	477.673	0.514491	8.33913e-06	3.76929e-05		NGO_1338	Hypothetical	TatD family hydrolase
NGFG_01143	1399.22	-0.552314	8.37119e-06	3.77539e-05		NGO_0656	Cellular Processes/Organismal Systems/Human Disease	oxalate/formate antiporter
NGFG_00708	2565.69	-0.398832	8.44422e-06	3.7999e-05	fumC	NGO_1029	Carbohydrate Metabolism	fumarate hydratase class II
NGFG_00474	4373.03	-0.461939	8.62687e-06	3.87352e-05	hfq	NGO_0326	Hypothetical	RNA chaperone Hfq
NGFG_02057	1340.48	0.363454	9.30758e-06	4.16996e-05	mtrA	NGO_1250	no_GeneCat_found	transcriptional regulator MtrA
NGFG_02457	588.708	0.493128	1.05295e-05	4.70704e-05	farA	NGO_1683	Cellular Processes/Organismal Systems/Human Disease	multidrug resistance efflux pump membrane protein A
NGFG_01531	576.345	1.01197	1.05643e-05	4.71222e-05			no_FA1090_Ortholog	hypothetical protein
NGFG_01972	558.444	0.592514	1.06753e-05	4.75134e-05	terC	NGO_1917	Hypothetical	tellurite resistance integral membrane protein TerC
NGFG_01091	145.888	-1.48058	1.13358e-05	5.03428e-05		NGO_0701	Hypothetical	hypothetical protein
NGFG_01133	746.476	0.476682	1.24228e-05	5.49306e-05	marC	NGO_0664	Hypothetical	multiple antibiotic resistance membrane protein MarC
NGFG_01096	1214.92	-0.555543	1.2405e-05	5.49306e-05		NGO_0696	Genetic Information Processing	recombination factor protein R
NGFG_02085	4925.11	-0.511708	1.26234e-05	5.55759e-05		NGO_1152	Cellular Processes/Organismal Systems/Human Disease	histidine-binding protein
NGFG_01942	4641.76	-0.635748	1.25983e-05	5.55759e-05		NGO_1947	Hypothetical	hypothetical protein
NGFG_00909	683.857	0.680424	1.33155e-05	5.84963e-05		NGO_0819	Genetic Information Processing	TrmH family RNA methyltransferase
NGFG_00843	992.329	0.412137	1.37588e-05	6.03133e-05		NGO_0888	Hypothetical	hypothetical protein
NGFG_01483	1711.19	0.623789	1.60208e-05	7.00782e-05		NGO_1437	Genetic Information Processing	primosomal protein N
NGFG_02094	293.828	0.703604	1.71394e-05	7.48102e-05	rnhA	NGO_1162	Genetic Information Processing	ribonuclease H
NGFG_00529	320.55	0.706488	1.73703e-05	7.56557e-05	vanZ	NGO_0378	Hypothetical	hypothetical protein
NGFG_01746	9051.19	0.733192	1.74849e-05	7.5992e-05	rplN	NGO_1829	Genetic Information Processing	50S ribosomal protein L14
NGFG_01665	5690.73	-0.303586	1.8139e-05	7.86667e-05		NGO_1752	Hypothetical	hypothetical protein
NGFG_01825	1316.72	0.46059	1.8344e-05	7.93865e-05	cinA	NGO_2058	Hypothetical	competence/damage-inducible protein CinA
NGFG_01580	1044.58	0.576221	1.84686e-05	7.97561e-05		NGO_1339	Amino Acid Metabolism	L-asparaginase
NGFG_00089	1718.15	0.575042	1.86241e-05	8.0257e-05		NGO_2135	Enzyme Families	soluble lytic murein transglycosylase
NGFG_01326	441.158	-0.956353	1.90204e-05	8.17918e-05		NGO_08550	no_GeneCat_found	hypothetical protein
NGFG_01937	745.634	-0.388384	1.94986e-05	8.36711e-05		NGO_1954	Cellular Processes/Organismal Systems/Human Disease	amino acid/peptide transporter (Peptide:H+ symporter)
NGFG_01008	2869.47	-0.228744	1.9772e-05	8.46659e-05		NGO_0781	Genetic Information Processing	ABC transporter ATP-binding protein
NGFG_00523	6929.3	-0.542435	2.00368e-05	8.56195e-05		NGO_0372	Environmental Information Processing	amino acid ABC transporter substrate-binding protein
NGFG_01945	322.84	-0.737662	2.00867e-05	8.56526e-05		NGO_1944	Genetic Information Processing	TIGR02943 family RNA polymerase sigma-70 factor
NGFG_02025	463.112	0.795974	2.03488e-05	8.65887e-05		NGO_1220	Hypothetical	hypothetical protein
NGFG_01993	2059.38	0.692183	2.0491e-05	8.68306e-05	mgtE	NGO_1188	Cellular Processes/Organismal Systems/Human Disease	magnesium transporter
NGFG_01880	378.161	0.727135	2.04758e-05	8.68306e-05	thiG	NGO_2005	Metabolism of Cofactors and Vitamins	thiamine biosynthesis protein ThiG
NGFG_02186	1233.01	-0.486855	2.14218e-05	9.05861e-05		NGO_1118	Phage Associated	phage protein
NGFG_02107	1931.29	0.713661	2.29401e-05	9.68054e-05		NGO_1657	Hypothetical	BolA-lie protein
NGFG_02263	4843.23	-0.544607	2.33827e-05	9.84686e-05		NGO_0142	Cellular Processes/Organismal Systems/Human Disease	glucose/galactose transporter warning
NGFG_02120	1873.24	0.327378	2.35205e-05	9.86406e-05		NGO_1670	Enzyme Families	type 4 prepilin-like protein leader peptide-processing enzyme
NGFG_00050	502.325	0.622375	2.34793e-05	9.86406e-05	cyaY	NGO_2100	Environmental Information Processing	protein CyaY
NGFG_01495	2165.95	0.351545	2.36813e-05	9.91108e-05	ubiB	NGO_1424	Cellular Processes/Organismal Systems/Human Disease	ubiquinone biosynthesis protein
NGFG_00919	272.65	0.883533	2.47912e-05	0.000103543	cysI	NGO_04270	no_GeneCat_found	sulfite reductase [NADPH] hemoprotein beta-component
NGFG_01949	319.592	0.785646	2.61087e-05	0.000108822	rimN	NGO_1940	Hypothetical	tRNA threonylcarbamoyladenosine biosynthesis protein RimN
NGFG_00795	707.371	0.409322	2.67098e-05	0.0001111	earP	NGO_0937	Hypothetical	hypothetical protein
NGFG_01538	401.915	-0.578814	2.91823e-05	0.000121136	grxB	NGO_1381	Genetic Information Processing	GrxB family glutaredoxin
NGFG_01223	1312.32	-0.632664	2.93071e-05	0.000121406	uvrB	NGO_0573	Genetic Information Processing	UvrABC system protein B
NGFG_00937	1378.42	-0.296617	2.94098e-05	0.000121584	lipB	NGO_0792	Metabolism of Cofactors and Vitamins	octanoyltransferase
NGFG_00536	732.143	0.376052	3.03932e-05	0.000125395	yhbY	NGO_0384	Hypothetical	RNA-binding protein
NGFG_01507	5840.69	-0.460589	3.19399e-05	0.00013151		NGO_1411	Hypothetical	citrate transporter
NGFG_00914	1489.35	0.536784	3.38739e-05	0.000139191	bioB	NGO_0813	Metabolism of Cofactors and Vitamins	biotin synthase
NGFG_01682	427.495	0.474308	3.41004e-05	0.000139839		NGO_1771	Hypothetical	small conductance mechanosensitive ion channel protein
NGFG_00859	436.259	0.513325	3.43751e-05	0.000140682		NGO_0869	Hypothetical	dedA family membrane protein
NGFG_02001	1621.74	-0.89455	3.52296e-05	0.000143674	argJ	NGO_1194	Amino Acid Metabolism	arginine biosynthesis ArgJ
NGFG_02066	2107.76	-0.363416	3.52474e-05	0.000143674	parC	NGO_1259	Genetic Information Processing	DNA topoisomerase 4 subunit A
NGFG_01273	1754.89	0.688255	3.68759e-05	0.000150011		NGO_0523	Phage Associated	phage protein
NGFG_02474	69692.3	-0.57399	3.69999e-05	0.000150215	rnpB	NGO_19101	no_GeneCat_found	hypothetical protein
NGFG_01912	798.143	-0.515106	3.71267e-05	0.00015043		NGO_1973	Nucleotide Metabolism	uridylate kinase
NGFG_00396	1010.68	0.385109	3.91609e-05	0.000158356	era	NGO_0260	Genetic Information Processing	GTPase Era
NGFG_00281	718.516	0.505755	4.03225e-05	0.00016273	nhaC	NGO_0143	Hypothetical	Na+/H+ antiporter NhaC
NGFG_01975	5873.58	0.34838	4.1131e-05	0.000165664	gnd	NGO_1914	Carbohydrate Metabolism	6-phosphogluconate dehydrogenase%2C decarboxylating
NGFG_01516	1113.33	-0.512565	4.30269e-05	0.000172958			no_FA1090_Ortholog	FMN-binding protein
NGFG_01713	2904.07	0.428618	4.3139e-05	0.000173067		NGO_1799	Metabolism of Terpenoids and Polyketides	1-deoxy-D-xylulose 5-phosphate reductoisomerase
NGFG_01302	27.957	1.87525	4.55068e-05	0.000182206		NGO_0494	Phage Associated	phage protein
NGFG_02127	9351.79	0.543708	4.60903e-05	0.00018418	rpmA	NGO_1677	Genetic Information Processing	50S ribosomal protein L27
NGFG_01909	95.6568	0.879253	4.89554e-05	0.000195245		NGO_1976	Hypothetical	hypothetical protein
NGFG_00335	4008.15	0.487999	4.92299e-05	0.000195956	rho	NGO_0199	Genetic Information Processing	transcription termination factor Rho
NGFG_02171	2900.94	0.792944	4.9712e-05	0.000197489	alr	NGO_1295	Amino Acid Metabolism	alanine racemase
NGFG_02142	862.794	0.430617	5.03764e-05	0.000199738		NGO_1693	Hypothetical	adenylate cyclase
NGFG_01464	5056.62	-0.678821	5.06515e-05	0.000200438		NGO_1456	Enzyme Families	xaa-Pro aminopeptidase
NGFG_00745	1093.25	0.364952	5.18011e-05	0.000204589		NGO_0988	Genetic Information Processing	methylated-DNA-[protein]-cysteine S-methyltransferase
NGFG_00735	10672.3	-0.550923	5.22857e-05	0.000206103	secA	NGO_0996	Genetic Information Processing	protein translocase subunit secA
NGFG_02010	518.212	-0.649375	5.33845e-05	0.000210027		NGO_1205	Cellular Processes/Organismal Systems/Human Disease	TonB-dependent receptor
NGFG_01611	1496.82	0.462359	5.54797e-05	0.000217849	coaBC	NGO_1307	Metabolism of Cofactors and Vitamins	phosphopantothenoylcysteine decarboxylase/phosphopantothenate-cysteine ligase
NGFG_00570	1432.31	0.463915	5.58985e-05	0.00021907		NGO_0416	Hypothetical	hypothetical protein
NGFG_01399	936.382	0.333776	5.61934e-05	0.000219803	ftsQ	NGO_1530	Hypothetical	cell division protein FtsQ
NGFG_01934	4311.65	0.381312	5.67944e-05	0.000221727		NGO_1956	Hypothetical	outer membrane protein
NGFG_00504	1178.61	-0.435316	5.8684e-05	0.000228665	upp	NGO_0353	Nucleotide Metabolism	uracil phosphoribosyltransferase
NGFG_00729	272.037	0.525609	5.89028e-05	0.000229079	cas4	NGO_1001	Cellular Processes/Organismal Systems/Human Disease	CRISPR-associated recb family exonuclease
NGFG_01045	4456.97	-0.394827	5.95242e-05	0.000231054	recA	NGO_0741	Genetic Information Processing	protein recA
NGFG_01606	428.363	0.657443	5.99754e-05	0.000232362		NGO_1312	Hypothetical	HAD hydrolase
NGFG_00174	3062.56	-0.465486	6.10185e-05	0.000235954	hemL	NGO_0040	Metabolism of Cofactors and Vitamins	glutamate-1-semialdehyde 2%2C1-aminomutase
NGFG_00120	573.288	0.533092	6.16392e-05	0.000237902		NGO_2167	Hypothetical	integral membrane protein
NGFG_02154	20448.3	-0.459411	6.44331e-05	0.000248214	nirK	NGO_1276	Energy Metabolism	copper-containing nitrite reductase
NGFG_01136	2322.75	-0.386664	6.60479e-05	0.000252997		NGO_0661	Hypothetical	hypothetical protein
NGFG_00659	997.34	0.815607	6.58615e-05	0.000252997	yciA	NGO_1078	Lipid Metabolism	acyl-CoA thioesterase YciA
NGFG_01576	822.044	0.428403	6.60014e-05	0.000252997		NGO_1343	Hypothetical	hypothetical protein
NGFG_00796	4904.55	0.408301	6.62774e-05	0.000253399	efp	NGO_0936	Genetic Information Processing	elongation factor P
NGFG_00999	177.305	-0.637775	6.72485e-05	0.00025663			no_FA1090_Ortholog	hypothetical protein
NGFG_01382	1142.89	0.688941	6.92143e-05	0.000263637		NGO_1547	Glycan Biosynthesis and Metabolism	undecaprenyl-diphosphatase
NGFG_00683	6956.73	0.492024	7.01088e-05	0.000266545	nlpD	NGO_1056	Hypothetical	lipoprotein NlpD
NGFG_00180	1219.99	0.329803	7.08176e-05	0.000268737	queA	NGO_0047	Genetic Information Processing	S-adenosylmethionine:tRNA ribosyltransferase-isomerase
NGFG_02194	193.947	-0.740418	7.29383e-05	0.000276269	mafA	NGO_1393	Cellular Processes/Organismal Systems/Human Disease	adhesin mafA 2/3
NGFG_00912	721.469	0.635888	7.32624e-05	0.000276981		NGO_0816	Hypothetical	hypothetical protein
NGFG_00520	697.885	-0.444146	7.43352e-05	0.000280515		NGO_0369	Hypothetical	phage shock protein E
NGFG_00106	2092.2	-0.489567	7.56147e-05	0.000284815	glyQ	NGO_2153	Genetic Information Processing	glycyl-tRNA synthetase alpha subunit
NGFG_00960	1456.6	0.547058	7.79461e-05	0.000293054			no_FA1090_Ortholog	hypothetical protein
NGFG_01332	916.275	-0.325535	7.84013e-05	0.000294222	lptB	NGO_1605	Environmental Information Processing	lipopolysaccharide ABC transporter ATP-binding protein
NGFG_00238	1246.31	0.433479	7.95223e-05	0.000297367	ysxC	NGO_0100	Genetic Information Processing	ribosome biogenesis GTP-binding protein YsxC
NGFG_00760	301.106	0.799569	7.95318e-05	0.000297367	ccoS	NGO_0975	Cellular Processes/Organismal Systems/Human Disease	cytochrome oxidase maturation protein
NGFG_01401	13752.7	0.399643	8.282e-05	0.000308527	ftsZ	NGO_1528	Cellular Processes/Organismal Systems/Human Disease	cell division protein ftsZ
NGFG_01337	1073.38	0.333943	8.61157e-05	0.000320218	ampG	NGO_1599	Cellular Processes/Organismal Systems/Human Disease	MFS transporter%2C PAT family%2C beta-lactamase induction signal transducer AmpG
NGFG_01861	1692	-0.352515	8.94763e-05	0.000332107	zapA	NGO_2023	Hypothetical	cell division protein ZapA
NGFG_02012	3592.92	-0.425569	9.04329e-05	0.000335046	uvrA	NGO_1207	Genetic Information Processing	UvrABC system protein A
NGFG_01935	11401.4	0.279227	9.57176e-05	0.000353981	tamB	NGO_1955	Hypothetical	hypothetical protein
NGFG_01362	8207.25	-0.452542	9.66835e-05	0.000356904	ettA	NGO_1573	Genetic Information Processing	ABC transporter ATP-binding protein
NGFG_00472	132.014	0.945413	0.000102127	0.000376316			no_FA1090_Ortholog	hypothetical protein
NGFG_00852	453.743	-0.562971	0.000103268	0.000379831		NGO_0876	Hypothetical	acetyltransferase
NGFG_02035	1172.12	0.363214	0.000103554	0.000380196	lptF	NGO_1228	Hypothetical	lipopolysaccharide exporter permease
NGFG_01175	3147.3	-0.338698	0.000103987	0.000380413		NGO_0624	Energy Metabolism	acyl-CoA dehydrogenase
NGFG_01911	19258.6	0.516075	0.000103834	0.000380413		NGO_1974	Genetic Information Processing	elongation factor Ts
NGFG_01199	2991.91	-0.502082	0.000105221	0.000384234	zapE	NGO_0598	Hypothetical	ATPase
NGFG_01046	863.716	0.588066	0.000105827	0.000385756		NGO_0740	Amino Acid Metabolism	3-dehydroquinate dehydratase
NGFG_00750	99.8264	0.895605	0.000106222	0.000386502		NGO_05145	no_GeneCat_found	thymidylate kinase
NGFG_00766	387.989	0.415909	0.000108017	0.000392335		NGO_0969	Hypothetical	nuclease
NGFG_00913	3536.39	0.489153	0.000108377	0.00039294	mpl	NGO_0815	Carbohydrate Metabolism	UDP-N-acetylmuramate:L-alanyl-gamma-D-glutamyl-meso-diaminopimelate ligase
NGFG_01031	1569.08	-0.453216	0.000110181	0.00039877		NGO_0757	Hypothetical	hypothetical protein
NGFG_01892	3005.58	-0.41539	0.000111599	0.000403184		NGO_1993	Hypothetical	cysteinyl-tRNA synthetase
NGFG_01056	389.283	1.29648	0.000113194	0.00040822		NGO_0729	Phage Associated	phage protein
NGFG_00257	426.676	0.538465	0.000120465	0.000433672		NGO_0119	Hypothetical	hypothetical protein
NGFG_02126	11109.7	0.603367	0.000124188	0.000446286	rplU	NGO_1676	Genetic Information Processing	50S ribosomal protein L21
NGFG_01137	5781.33	-0.382031	0.000130159	0.000466921	gatB	NGO_0660	Genetic Information Processing	aspartyl/glutamyl-tRNA(Asn/Gln) amidotransferase subunit B
NGFG_00155	1497.89	-0.305531	0.000132839	0.000475694		NGO_0019	Amino Acid Metabolism	protein-L-isoaspartate O-methyltransferase
NGFG_01190	9613.84	-0.581681	0.0001334	0.000476864		NGO_0608	Enzyme Families	membrane-bound lytic murein transglycosylase D
NGFG_01378	881.185	0.439407	0.000138305	0.00049339		NGO_1551	Hypothetical	hypothetical protein
NGFG_00605	3229.35	0.333008	0.000145717	0.000518162	dnaB	NGO_0451	Genetic Information Processing	replicative DNA helicase
NGFG_01411	155.825	1.02395	0.000146688	0.000520702		NGO_1521	Carbohydrate Metabolism	acetate kinase 2
NGFG_01161	2344.71	-0.559271	0.000150911	0.000534763		NGO_0639	Carbohydrate Metabolism	L-lactate dehydrogenase
NGFG_01565	669.478	-0.476993	0.000157255	0.000556272		NGO_1354	Cellular Processes/Organismal Systems/Human Disease	lipopolysaccharide N-acetylglucosaminyltransferase
NGFG_00410	2565.96	-0.230416	0.000157924	0.000557669		NGO_0269	Cellular Processes/Organismal Systems/Human Disease	polar amino acid ABC transporter ATP-binding protein
NGFG_00541	1477.94	-0.328392	0.000158683	0.000559378		NGO_0388	Energy Metabolism	NAD(P)H-flavin oxidoreductase
NGFG_01313	1176.87	-0.479129	0.000159148	0.000560046		NGO_1629	Phage Associated	phage protein
NGFG_01377	2300.61	0.388906	0.000159675	0.000560931	putP	NGO_1552	Cellular Processes/Organismal Systems/Human Disease	sodium/proline symporter
NGFG_00557	1786.59	-0.294609	0.000162933	0.000571388	rfaD	NGO_0403	Glycan Biosynthesis and Metabolism	ADP-L-glycero-D-manno-heptose-6-epimerase
NGFG_02027	1081.1	0.707234	0.000164102	0.000574497		NGO_1221	Environmental Information Processing	GntR family transcriptional regulator
NGFG_01559	323.717	0.532893	0.000170244	0.000594976		NGO_1360	Genetic Information Processing	GntR family transcriptional regulator
NGFG_01618	1395.1	-0.593812	0.000173052	0.000603754		NGO_1707	Genetic Information Processing	deoxyribodipyrimidine photo-lyase
NGFG_02056	3729.43	-0.514812	0.000178403	0.000621356		NGO_1249	Hypothetical	4-carboxymuconolactone decarboxylase
NGFG_02176	1200.63	0.510554	0.000178831	0.000621783	prmB	NGO_1300	Genetic Information Processing	protein-(glutamine-N5) methyltransferase%2C ribosomal protein L3-specific
NGFG_01110	3624.03	-0.344339	0.000181773	0.000630934		NGO_0687	Cellular Processes/Organismal Systems/Human Disease	ferredoxin-NADP+ reductase
NGFG_01510	1496.8	-0.380148	0.000183175	0.000634716		NGO_1408	Hypothetical	hypothetical protein
NGFG_00200	3882.09	0.330748	0.000185978	0.000643074	tyrS	NGO_0066	tRNA	tyrosyl-tRNA synthetase
NGFG_01417	639.532	1.01698	0.00018622	0.000643074		NGO_1514	Hypothetical	nitrilase
NGFG_01120	2779.81	-0.364791	0.000189429	0.000653047	leuD	NGO_0677	Carbohydrate Metabolism	3-isopropylmalate dehydratase small subunit
NGFG_02337	3086.08	-0.624528	0.000190062	0.000653607		NGO_1277a	Cellular Processes/Organismal Systems/Human Disease	opacity protein
NGFG_00124	201.282	-1.02433	0.000190234	0.000653607		NGO_2170	Hypothetical	hypothetical protein
NGFG_01684	8583.44	-0.457533	0.000192612	0.000659548	gyrB	NGO_1772	Genetic Information Processing	DNA gyrase subunit B
NGFG_01700	2935.05	0.485751	0.000192365	0.000659548	mnmG	NGO_1788	Genetic Information Processing	tRNA uridine 5-carboxymethylaminomethyl modification enzyme MnmG
NGFG_01980	27677.4	-0.425075	0.000201074	0.000687367	pilT	NGO_1908	Cellular Processes/Organismal Systems/Human Disease	twitching motility protein
NGFG_02058	1559.31	0.292081	0.000202525	0.000691168		NGO_1251	Hypothetical	hypothetical protein
NGFG_00486	451.511	0.440015	0.000216302	0.000736949		NGO_0336	Hypothetical	hypothetical protein
NGFG_01334	655.257	0.336952	0.0002205	0.000749993	mtgA	NGO_1603	Glycan Biosynthesis and Metabolism	monofunctional biosynthetic peptidoglycan transglycosylase
NGFG_00319	1219.43	0.491054	0.000227014	0.000769576	tatC	NGO_0181	Genetic Information Processing	twin arginine-targeting protein translocase TatC
NGFG_02205	268.84	0.60029	0.000226756	0.000769576		NGO_1386	Hypothetical	hypothetical protein
NGFG_01901	3931.74	-0.556602	0.000237512	0.000803825		NGO_1985	Hypothetical	phospholipid-binding protein
NGFG_01040	1349.62	-0.373392	0.000241001	0.000812927		NGO_0746	Energy Metabolism	O-methyltransferase
NGFG_01875	3073.78	0.635348	0.000240625	0.000812927	tldD	NGO_2010	Hypothetical	TldD protein
NGFG_00713	2923.37	-0.298017	0.000241768	0.000814166		NGO_1024	Hypothetical	2-nitropropane dioxygenase
NGFG_00880	562.615	-0.353451	0.000243226	0.000817722	proB	NGO_04475	no_GeneCat_found	glutamate 5-kinase
NGFG_00222	947.111	-0.524492	0.000243752	0.000818137	pglC	NGO_0084	Cellular Processes/Organismal Systems/Human Disease	pilin glycosylation protein PglC
NGFG_02043	2522.19	-0.365755	0.000246272	0.000825233		NGO_1237	Hypothetical	lipoprotein
NGFG_01220	1043.59	0.58438	0.000249096	0.000831958	trmB	NGO_0575	Genetic Information Processing	tRNA (guanine-N(7)-)-methyltransferase
NGFG_02487	82.3974	-0.864238	0.000248921	0.000831958			no_FA1090_Ortholog	pilin pilS1c3
NGFG_01033	876.451	0.384933	0.000249806	0.000832961		NGO_0755	Metabolism of Cofactors and Vitamins	riboflavin synthase%2C alpha subunit
NGFG_00130	823.43	0.3875	0.00027914	0.000929248		NGO_2177	Hypothetical	16S rRNA (-2-O)-methyltransferase
NGFG_01027	1377.53	0.460751	0.000285169	0.000947766		NGO_0763	Genetic Information Processing	multifunctional CCA protein
NGFG_01387	8206.63	-0.263319	0.000287296	0.00095328		NGO_1542	Glycan Biosynthesis and Metabolism	penicillin-binding protein 2
NGFG_01200	1177.83	-0.46908	0.000288736	0.000956496	ndk	NGO_0597	Nucleotide Metabolism	nucleoside diphosphate kinase
NGFG_01010	3065.62	-0.380445	0.000294891	0.000975297		NGO_0779	Amino Acid Metabolism	homoserine dehydrogenase
NGFG_00509	610.82	0.408967	0.000299114	0.000987657		NGO_0358	Hypothetical	hypothetical protein
NGFG_00339	488.592	0.557645	0.0003042	0.00100282		NGO_0204	Hypothetical	hypothetical protein
NGFG_00427	1113.61	-0.286011	0.000309964	0.00102017		NGO_0286	Hypothetical	hypothetical protein
NGFG_00328	2490.34	-0.372141	0.000323493	0.00106298	secF	NGO_0190	Genetic Information Processing	protein-export membrane protein SecF
NGFG_00617	1229.4	-0.479922	0.000331397	0.00108544	yaaA	NGO_0461	Hypothetical	UPF0246 protein
NGFG_00742	964.042	0.341183	0.000331148	0.00108544	dapE	NGO_0991	Amino Acid Metabolism	succinyl-diaminopimelate desuccinylase
NGFG_00393	1315.22	0.574879	0.000343618	0.00112366		NGO_0258	Hypothetical	hypothetical protein
NGFG_02006	1334.74	-0.386997	0.000377484	0.00123243	hrpA	NGO_1199	Genetic Information Processing	ATP-dependent helicase HrpA
NGFG_02004	317.997	-0.93477	0.00038002	0.00123872		NGO_1197	Hypothetical	hypothetical protein
NGFG_00283	703.46	-0.388438	0.000396229	0.0012857	ybeY	NGO_0145	Hypothetical	rRNA maturation factor
NGFG_00782	1951.92	-0.280491	0.000395212	0.0012857	hup	NGO_0952	Cellular Processes/Organismal Systems/Human Disease	heme-utilization protein Hup
NGFG_01902	1855.75	-0.456908	0.00039633	0.0012857		NGO_1984	Hypothetical	hypothetical protein
NGFG_01870	1429.12	-0.42031	0.000399452	0.00129377	prmC	NGO_2015	Hypothetical	protein-(glutamine-N5) methyltransferase%2C release factor-specific
NGFG_01968	1985.52	-0.419061	0.000420993	0.00136137	ftsX	NGO_1921	Hypothetical	cell division protein FtsX
NGFG_00836	160.13	0.831473	0.000426376	0.00137659		NGO_0895	Hypothetical	hypothetical protein
NGFG_00417	758.533	0.604083	0.000430664	0.00138823	comA	NGO_0276	Cellular Processes/Organismal Systems/Human Disease	competence protein ComA
NGFG_00801	421.199	-0.389771	0.000433245	0.00139434	rpmJ	NGO_0931	Genetic Information Processing	50S ribosomal protein L36
NGFG_01514	1701.76	-0.355935	0.000434975	0.00139769	gcvH	NGO_1404	Carbohydrate Metabolism	glycine cleavage system H protein
NGFG_02432	3241.82	-0.581685	0.000438078	0.00140544		NGO_1040a	Cellular Processes/Organismal Systems/Human Disease	opacity protein
NGFG_01393	446.24	-0.426883	0.000442321	0.00141682		NGO_1536	Hypothetical	hypothetical protein
NGFG_01828	844.18	0.320898	0.000447246	0.00143034		NGO_2054	Hypothetical	hypothetical protein
NGFG_01783	5052.46	0.419456	0.000455548	0.00145461		NGO_1867	Environmental Information Processing	two-component system sensor kinase
NGFG_01698	786.919	0.340249	0.000473652	0.00151004	pdxA	NGO_1786	Metabolism of Cofactors and Vitamins	4-hydroxythreonine-4-phosphate dehydrogenase
NGFG_01287	6083.8	-0.414541	0.000488413	0.00155467		NGO_0509	Phage Associated	phage protein
NGFG_00698	2251.43	-0.311538	0.00050644	0.00160953	ppx	NGO_1041	Nucleotide Metabolism	exopolyphosphatase
NGFG_00876	290.394	-0.388666	0.000515432	0.00163555	crcB	NGO_0853	Cellular Processes/Organismal Systems/Human Disease	protein CrcB
NGFG_01567	1165.52	0.448251	0.000523536	0.00165868		NGO_1352	no_GeneCat_found	3-oxoacyl-[acyl-carrier-protein] synthase II
NGFG_00499	5827.32	-0.337105	0.000527496	0.00166863		NGO_0347	Genetic Information Processing	DNA polymerase III%2C delta subunit
NGFG_00413	1872.34	-0.31524	0.000533845	0.00168603	rsmA	NGO_0272	Genetic Information Processing	ribosomal RNA small subunit methyltransferase A
NGFG_01661	3174.9	-0.402437	0.000534656	0.00168603	nuoD	NGO_1748	Energy Metabolism	NADH-quinone oxidoreductase subunit D
NGFG_01466	704.939	0.329182	0.000542546	0.00170827		NGO_1455	Hypothetical	hypothetical protein
NGFG_01784	2029.39	0.426721	0.000549863	0.00172863		NGO_1868	Hypothetical	hypothetical protein
NGFG_01905	1846.71	-0.378788	0.00055906	0.00175483		NGO_1981	Hypothetical	hypothetical protein
NGFG_02023	4248.11	-0.284258	0.000561312	0.00175918		NGO_1218	Genetic Information Processing	glutaminyl-tRNA synthetase
NGFG_01758	12126.9	-0.62825	0.000569703	0.00178273	rpsG	NGO_1844	Genetic Information Processing	30S ribosomal protein S7
NGFG_00895	1867.88	-0.441795	0.000572438	0.00178854		NGO_0832	Cellular Processes/Organismal Systems/Human Disease	short chain dehydrogenase
NGFG_01821	43694.9	-0.390211	0.000582651	0.00181766	pilE		no_FA1090_Ortholog	pilin pilE
NGFG_00910	128.07	0.910049	0.000589425	0.00183597		NGO_0818	Hypothetical	hypothetical protein
NGFG_01815	5494.23	-0.323843	0.000596013	0.00185365	dnaJ	NGO_1901	Genetic Information Processing	chaperone dnaJ
NGFG_00116	4236.56	-0.382909	0.000597623	0.00185583	fabG	NGO_2163	Lipid Metabolism	3-oxoacyl-[acyl-carrier-protein] reductase
NGFG_01735	2549.67	0.873456	0.000600564	0.00186211	infA	NGO_18211	Genetic Information Processing	translation initiation factor IF-1
NGFG_00219	568.832	0.394493	0.000626699	0.00194019		NGO_0081	Hypothetical	PHP domain protein
NGFG_01255	1046.84	-0.340445	0.000631156	0.00195102	cobW	NGO_0543	Hypothetical	cobalamin biosynthesis protein CobW
NGFG_02007	1690.32	-0.364375	0.000633115	0.00195411	trpD	NGO_1203	Amino Acid Metabolism	anthranilate phosphoribosyltransferase
NGFG_00500	2076.51	-0.31813	0.000656342	0.00202273	pilZ	NGO_0348	Cellular Processes/Organismal Systems/Human Disease	type IV pilus assembly protein PilZ
NGFG_00791	409.431	0.594785	0.000660012	0.00203096		NGO_0941	Genetic Information Processing	cytosine deaminase
NGFG_01424	1846.77	0.362477	0.000670312	0.00205954		NGO_1507	Metabolism of Cofactors and Vitamins	holo-[acyl-carrier-protein] synthase
NGFG_01025	527.544	-0.346672	0.000680187	0.00208673		NGO_0765	Hypothetical	ArsC family protein
NGFG_02048	3940.05	-0.520418	0.000681773	0.00208844	hisB	NGO_1242	Amino Acid Metabolism	imidazoleglycerol-phosphate dehydratase
NGFG_01355	2061.17	0.225087	0.000689809	0.00210988	fnr	NGO_1579	Genetic Information Processing	CRP/FNR family transcriptional regulator%2C anaerobic regulatory protein
NGFG_01560	741.006	-0.564967	0.000713424	0.00217884			no_FA1090_Ortholog	hypothetical protein
NGFG_01270	2188.16	-0.257331	0.000744234	0.00226952	purM	NGO_0526	Nucleotide Metabolism	phosphoribosylformylglycinamidine cyclo-ligase
NGFG_01107	1898.85	0.336144	0.000755895	0.00230163		NGO_0690	Hypothetical	lipoprotein
NGFG_00475	1239.22	-0.364598	0.000757376	0.00230269		NGO_0327	Enzyme Families	D-alanyl-D-alanine endopeptidase (penicillin-binding protein 7)
NGFG_01192	397.691	0.435588	0.000765776	0.00232476		NGO_0606	Environmental Information Processing	NSS family neurotransmitter:Na+ symporter
NGFG_01459	771.085	0.370655	0.000794776	0.0024092	serB	NGO_1468	Hypothetical	phosphoserine phosphatase SerB
NGFG_01829	1809.67	-0.439644	0.000797028	0.00241243	glmU	NGO_2053	Carbohydrate Metabolism	glmU protein
NGFG_00809	1468.93	-0.509597	0.000807539	0.00244061	sdhC	NGO_0923	Carbohydrate Metabolism	succinate dehydrogenase%2C cytochrome b556 subunit
NGFG_00391	1231.25	-0.243084	0.000873136	0.00263495	nusB	NGO_0256	Genetic Information Processing	transcription antitermination factor NusB
NGFG_00049	388.102	0.389473	0.000888302	0.00267675		NGO_2099	Hypothetical	lipoprotein
NGFG_00361	507.339	0.458855	0.000898478	0.00270341	nudB	NGO_0224	Metabolism of Cofactors and Vitamins	dATP pyrophosphohydrolase
NGFG_00556	1677.79	0.303188	0.00094565	0.00284114	hldA	NGO_0402	Glycan Biosynthesis and Metabolism	RfaE%2C domain I
NGFG_01043	2013.01	-0.416472	0.000979307	0.00293792	dnaX	NGO_0743	Genetic Information Processing	DNA polymerase III%2C subunit gamma and tau
NGFG_00428	115.135	0.929683	0.000988585	0.00296139		NGO_01540	no_GeneCat_found	UPF0114 protein
NGFG_01929	153.68	0.726528	0.000995192	0.00297679			no_FA1090_Ortholog	hypothetical protein
NGFG_00532	386.395	0.355292	0.00100534	0.00300274	rnfH	NGO_0380	Hypothetical	protein rnfH
NGFG_01481	1625.27	0.282542	0.00102295	0.00305085	macB	NGO_1439	Environmental Information Processing	macrolide export ATP-binding/permease MacB
NGFG_02152	1058.68	-0.386838	0.00103781	0.00309065		NGO_1274	Hypothetical	muramoyltetrapeptide carboxypeptidase
NGFG_01994	800.617	-0.735578	0.00105001	0.00312238	hslO	NGO_1189	Genetic Information Processing	hsp33-like protein
NGFG_00933	1328.39	0.463158	0.00105369	0.00312876	bfr	NGO_0795	Metabolism of Cofactors and Vitamins	bacterioferritin B
NGFG_01963	1425.92	-0.327682	0.00110922	0.00328886		NGO_1924a	no_GeneCat_found	hypothetical protein
NGFG_00772	3436.13	-0.356687	0.00115866	0.00343043	argS	NGO_0963	Genetic Information Processing	arginyl-tRNA synthetase
NGFG_02442	226.419	-1.0954	0.00117266	0.00346686			no_FA1090_Ortholog	hypothetical protein
NGFG_00358	867.431	-0.441989	0.00117863	0.00347944	rdgB	NGO_0221	Nucleotide Metabolism	nucleoside-triphosphatase
NGFG_01088	1258.05	-0.45806	0.00123339	0.00363581	ribB	NGO_0704	Metabolism of Cofactors and Vitamins	3%2C4-dihydroxy-2-butanone 4-phosphate synthase
NGFG_00602	1483.33	0.771475	0.00126451	0.00372217		NGO_0449	Hypothetical	isoprenylcysteine carboxyl methyltransferase
NGFG_01809	1560.05	-0.439119	0.00127721	0.00375411		NGO_1895	Hypothetical	competence protein ComEA helix-hairpin-helix repeat region
NGFG_02166	496.873	0.307905	0.00128991	0.00378597		NGO_1290	Cellular Processes/Organismal Systems/Human Disease	sodium:alanine symporter
NGFG_01194	41462.4	-0.399507	0.00130869	0.00383556	rpsA	NGO_0604	Genetic Information Processing	30S ribosomal protein S1
NGFG_00530	291.508	0.488469	0.00131234	0.00384073		NGO_02015	no_GeneCat_found	hypothetical protein
NGFG_00093	5782.04	0.274077	0.00132447	0.00387064		NGO_2139	Hypothetical	D-methionine ABC transporter substrate-binding protein
NGFG_02123	16524.2	0.31758	0.00134964	0.00393856	pilF	NGO_1673	Cellular Processes/Organismal Systems/Human Disease	type IV pilus assembly protein pilF
NGFG_01461	2527.57	0.36901	0.00137001	0.00399226	purH	NGO_1466	Nucleotide Metabolism	bifunctional purine biosynthesis protein purH
NGFG_02165	508.207	0.398778	0.00138707	0.00403618		NGO_1289	Hypothetical	hemolysin III family channel protein
NGFG_00981	1402.19	0.964343	0.0014267	0.00414557	traH		no_FA1090_Ortholog	conjugative transfer pilus assembly protein TraH
NGFG_00275	2921.79	-0.314507	0.00143931	0.00417625		NGO_0138	Environmental Information Processing	peptidase Do
NGFG_01093	342.433	-0.66544	0.00147276	0.00426723		NGO_0699	Hypothetical	type I restriction enzyme%2C S subunit
NGFG_02013	514.536	-0.798234	0.00150437	0.00435262		NGO_1208	Genetic Information Processing	restriction endonuclease
NGFG_01850	850.379	0.340299	0.00153139	0.00442449		NGO_2033	Carbohydrate Metabolism	metallo-dependent hydrolase
NGFG_00510	1018.02	0.232026	0.00155814	0.00449055		NGO_0359	Metabolism of Cofactors and Vitamins	uroporphyrinogen-III synthase
NGFG_00126	1819.14	-0.290897	0.00155867	0.00449055		NGO_2172	Hypothetical	hypothetical protein
NGFG_00813	928.424	-0.755168	0.00157128	0.00452049		NGO_0919	Hypothetical	hypothetical protein
NGFG_00802	593.387	-0.314998	0.00158414	0.00454463		NGO_0930	Genetic Information Processing	50S ribosomal protein L31 type B
NGFG_00765	762.921	-0.235019	0.00158264	0.00454463	rpiA	NGO_0970	Carbohydrate Metabolism	ribose-5-phosphate isomerase A
NGFG_00403	3274.86	-0.374088	0.00159631	0.00457308	purF	NGO_0263	Nucleotide Metabolism	amidophosphoribosyltransferase
NGFG_01584	4295.57	-0.348074	0.00164138	0.00469559	serS	NGO_1335	Genetic Information Processing	seryl-tRNA synthetase
NGFG_00449	5899.22	0.332035	0.00169823	0.00485141		NGO_0304	Genetic Information Processing	phenylalanyl-tRNA synthetase beta chain
NGFG_00822	440.662	-0.507824	0.00172899	0.00493234	fitB	NGO_0907	Cellular Processes/Organismal Systems/Human Disease	toxin component of toxin-antitoxin system
NGFG_01542	638.708	-0.451153	0.00173342	0.00493807	exbD	NGO_1377	Hypothetical	biopolymer transporter exbD
NGFG_01388	2580.33	-0.423857	0.00174006	0.00495003		NGO_1541	Amino Acid Metabolism	UDP-N-acetylmuramoyl-L-alanyl-D-glutamate-2%2C6-diaminopimelate ligase
NGFG_00477	1103.86	-0.374155	0.00177178	0.00503325		NGO_0328	Hypothetical	bacterioferritin comigratory protein
NGFG_01780	2044.35	-0.233231	0.00178653	0.00506806		NGO_1864	Hypothetical	smg protein
NGFG_00237	2891.07	-0.232136	0.00181301	0.00513603		NGO_0099	Glycan Biosynthesis and Metabolism	penicillin-binding protein 1A
NGFG_00347	1202.45	-0.416598	0.00182868	0.00517321	hisF	NGO_0211	Amino Acid Metabolism	imidazole glycerol phosphate synthase subunit hisF
NGFG_01171	7253.32	-0.406321	0.00184485	0.0052117	gyrA	NGO_0629	Genetic Information Processing	DNA gyrase subunit A
NGFG_01582	980.682	0.395338	0.00184791	0.00521309	prfA	NGO_1337	Genetic Information Processing	peptide chain release factor 1
NGFG_00611	109.579	0.913573	0.00185446	0.00522434		NGO_0457	Hypothetical	branched-chain amino acid transporter
NGFG_01879	113.554	0.818296	0.00190616	0.00535515	thiS	NGO_2006	Hypothetical	thiamine biosynthesis protein ThiS
NGFG_00055	455.077	-0.408723	0.00194011	0.00544301		NGO_2104	Hypothetical	hypothetical protein
NGFG_02332	61.106	1.15207	0.00196411	0.00550275			no_FA1090_Ortholog	hypothetical protein
NGFG_00247	5388.82	-0.481371	0.00197577	0.00552707		NGO_0108	no_GeneCat_found	oxidoreductase
NGFG_01210	1899.37	0.231284	0.00197822	0.00552707	pssA	NGO_0586	Lipid Metabolism	CDP-diacylglycerol-serine O-phosphatidyltransferase
NGFG_02418	512.391	0.595435	0.00202564	0.00565178			no_FA1090_Ortholog	hypothetical protein
NGFG_01023	668.298	0.24312	0.00204272	0.00569163	recR	NGO_0767	Genetic Information Processing	recombination protein recR
NGFG_00976	1231.84	0.782526	0.00206006	0.00573208			no_FA1090_Ortholog	CspA protein
NGFG_02259	5822.27	-0.383466	0.00209403	0.00581867		NGO_1073a	Cellular Processes/Organismal Systems/Human Disease	opacity protein
NGFG_01006	1180.92	-0.398651	0.00213021	0.00591111		NGO_0783	Hypothetical	hypothetical protein
NGFG_02052	495.073	0.665312	0.00213466	0.00591538		NGO_1245	Hypothetical	hypothetical protein
NGFG_02162	11705.4	-0.389995	0.00215756	0.00597071	infB	NGO_1286	Genetic Information Processing	translation initiation factor IF-2
NGFG_01073	4487.73	-0.329487	0.00216615	0.00598636	hexR	NGO_0718	Genetic Information Processing	RpiR family transcriptional regulator
NGFG_01094	154.916	-0.741365	0.00220906	0.00609663		NGO_0698	Hypothetical	hypothetical protein
NGFG_02156	1036.52	-0.437434	0.00224673	0.00618455		NGO_1279	Hypothetical	nitroreductase
NGFG_01452	181.905	0.636868	0.00224699	0.00618455		NGO_1475	Hypothetical	hypothetical protein
NGFG_01522	312.292	0.467032	0.0022648	0.00622513		NGO_1398	Hypothetical	ABC transporter permease
NGFG_01349	65.54	-1.68894	0.00229332	0.00629501		NGO_1588	Hypothetical	hypothetical protein
NGFG_00076	2189.99	-0.323496	0.00233868	0.00641087		NGO_2122	Hypothetical	hypothetical protein
NGFG_01521	325.268	0.590465	0.0024362	0.00666921		NGO_1399	Environmental Information Processing	ABC transporter ATP-binding protein
NGFG_01940	982.502	-0.364393	0.00248382	0.00679043		NGO_1949	Hypothetical	phospholipase patatin family protein
NGFG_01444	1323.06	0.209993	0.00250454	0.0068379		NGO_1484	Hypothetical	hypothetical protein
NGFG_02351	4893.23	-0.266856	0.00256938	0.00700551		NGO_1073a	Cellular Processes/Organismal Systems/Human Disease	opacity protein
NGFG_01187	1056.34	-0.210281	0.00258554	0.00704016		NGO_0611	Lipid Metabolism	1-acyl-sn-glycerol-3-phosphate acyltransferase
NGFG_01591	5639.68	0.345865	0.00261163	0.00709221		NGO_1328	Energy Metabolism	cytochrome c
NGFG_02113	818.688	0.257746	0.00263318	0.00714118		NGO_1663	Hypothetical	hypothetical protein
NGFG_01756	22032.3	0.371267	0.00270964	0.00733875	rplC	NGO_1838	Genetic Information Processing	50S ribosomal protein L3
NGFG_00331	1601.5	-0.349587	0.0027181	0.00735188		NGO_0195	Environmental Information Processing	putrescine ABC transporter permease
NGFG_02020	591.938	-0.274813	0.003066	0.00828188		NGO_1216	Lipid Metabolism	diacylglycerol kinase
NGFG_02049	1669.42	-0.275547	0.0030712	0.0082849		NGO_1243	Hypothetical	3-hydroxyisobutyrate dehydrogenase
NGFG_00092	612.138	0.830831	0.00308296	0.00830561		NGO_2138	Environmental Information Processing	D-methionine ABC transporter permease
NGFG_02396	708.333	0.278567	0.00309549	0.00832835		NGO_1252	Hypothetical	hypothetical protein
NGFG_01441	4237.43	-0.276487	0.00314547	0.00845164	speA	NGO_1487	Amino Acid Metabolism	biosynthetic arginine decarboxylase
NGFG_00747	1338.69	0.372407	0.00319374	0.00857002	smpB	NGO_0986	Genetic Information Processing	SsrA-binding protein
NGFG_01805	985.534	-0.719797	0.00321389	0.00861272		NGO_10130	no_GeneCat_found	restriction endonuclease
NGFG_00384	2421.56	-0.371807	0.00324816	0.00869311		NGO_0248	Amino Acid Metabolism	tryptophan synthase alpha chain
NGFG_00374	500.256	0.560118	0.003269	0.00873232	ampD	NGO_0237	Enzyme Families	N-acetyl-anhydromuranmyl-L-alanine amidase AmpD
NGFG_00522	1425.15	-0.422002	0.0032714	0.00873232		NGO_0371	Hypothetical	dyp-type peroxidase
NGFG_00608	5949.84	-0.516686	0.00332606	0.00886659	pilJ	NGO_0454	Cellular Processes/Organismal Systems/Human Disease	type IV pilus assembly protein
NGFG_01414	798.54	0.314748	0.00340759	0.00907205		NGO_1517	Hypothetical	hypothetical protein
NGFG_00081	2930.76	-0.340147	0.00344092	0.00914879	rpmE	NGO_2126	Genetic Information Processing	50S ribosomal protein L31
NGFG_02247	155.166	0.876209	0.00358492	0.00951921		NGO_1911	Hypothetical	endonuclease
NGFG_00962	2974.52	0.323654	0.00371138	0.00984219			no_FA1090_Ortholog	hypothetical protein
NGFG_01625	3953.94	-0.367612	0.00376867	0.00998109	surA	NGO_1714	Genetic Information Processing	peptidyl-prolyl cis-trans isomerase SurA
NGFG_00705	1858.29	0.375285	0.00380773	0.0100714		NGO_1031	Genetic Information Processing	single-stranded DNA-binding protein
NGFG_01876	1162.77	0.738891	0.00383423	0.0101283	cytX	NGO_2009	Cellular Processes/Organismal Systems/Human Disease	hydroxymethylpyrimidine transporter permease CytX
NGFG_01592	3115.3	-0.384755	0.0038862	0.0102523	gcvP	NGO_1325	Carbohydrate Metabolism	glycine dehydrogenase [decarboxylating]
NGFG_02238	2020.98	-0.596924	0.0039136	0.0102979		NGO_1463a	Cellular Processes/Organismal Systems/Human Disease	opacity protein
NGFG_01662	1265.66	0.274551	0.00391126	0.0102979		NGO_1749	Energy Metabolism	NADH-quinone oxidoreductase subunit C
NGFG_02188	968.352	-0.377296	0.00394522	0.0103677		NGO_1116	Phage Associated	phage repressor protein
NGFG_01288	6127.65	-0.306653	0.00397951	0.0104443		NGO_0508	Phage Associated	hypothetical protein
NGFG_00855	1132.77	-0.447247	0.00399312	0.0104665		NGO_0873	Amino Acid Metabolism	modification methylase NgoMIV
NGFG_01678	17262.9	-0.527919	0.00401474	0.0105096	katA	NGO_1767	Carbohydrate Metabolism	catalase
NGFG_01366	118.03	0.822113	0.00402814	0.0105311	pgmB		no_FA1090_Ortholog	beta-phosphoglucomutase
NGFG_01926	3850.47	-0.372444	0.00414627	0.0108261	argG	NGO_1961	Amino Acid Metabolism	argininosuccinate synthase
NGFG_00734	1618.07	-0.326224	0.00425329	0.0110913		NGO_0998	Genetic Information Processing	DNA primase
NGFG_00311	4554.81	-0.331759	0.00433172	0.0112813	rpsP	NGO_0174	Genetic Information Processing	30S ribosomal protein S16
NGFG_01184	4053.43	-0.379824	0.0043623	0.0113464	nrdB	NGO_0615	Nucleotide Metabolism	ribonucleoside-diphosphate reductase 1 subunit beta
NGFG_01504	1989.11	-0.308499	0.0044568	0.0115774		NGO_1415	Energy Metabolism	Na(+)-translocating NADH-quinone reductase subunit C
NGFG_02340	50.563	-0.788712	0.00452281	0.0117339			no_FA1090_Ortholog	hypothetical protein
NGFG_02307	157.216	0.481992	0.00452939	0.011736		NGO_0528	Transposase	transposase
NGFG_00314	6376.37	-0.449779	0.00459349	0.011887		NGO_0177	Cellular Processes/Organismal Systems/Human Disease	two-component system%2C OmpR family%2C response regulator
NGFG_01059	147.704	1.50811	0.00461774	0.0119345		NGO_0727	Phage Associated	phage baseplate assembly protein
NGFG_01615	204.765	-0.531444	0.00465077	0.0120046		NGO_1702	Hypothetical	hypothetical protein
NGFG_00739	7107	0.378198	0.00465774	0.0120074	azu	NGO_0994	Energy Metabolism	outer membrane protein H.8
NGFG_01114	2019.73	0.314939	0.00470058	0.0120906		NGO_0683	Hypothetical	hypothetical protein
NGFG_02331	378.487	0.787098	0.00470254	0.0120906			no_FA1090_Ortholog	hypothetical protein
NGFG_00727	213.156	0.7285	0.00470785	0.0120906	cas7c	NGO_1003	Phage Associated	CRISPR-associated protein
NGFG_00277	297.855	0.369329	0.00471786	0.012101		NGO_0140	Hypothetical	membrane protein
NGFG_00138	3169.99	-0.348792	0.00495283	0.0126559		NGO_0002	Genetic Information Processing	DNA polymerase III%2C beta subunit
NGFG_02226	12.8585	1.56695	0.00494862	0.0126559		NGO_0481	Phage Associated	phage protein
NGFG_02122	694.689	0.447056	0.00494627	0.0126559	oRFY	NGO_1672	Hypothetical	UPF0243 zinc-binding protein ORFY
NGFG_00051	599.311	0.403574	0.00498807	0.0127299		NGO_2101	Hypothetical	hypothetical protein
NGFG_02067	816.031	-0.382879	0.00500147	0.0127481	pilS	NGO_1260	Environmental Information Processing	two-component system%2C NtrC family%2C sensor kinase PilS
NGFG_01118	6408.03	0.389676	0.00501908	0.012777	leuC	NGO_0679	Carbohydrate Metabolism	3-isopropylmalate dehydratase large subunit
NGFG_01726	6320.97	0.245664	0.00521952	0.0132706	oxyR	NGO_1813	Cellular Processes/Organismal Systems/Human Disease	LysR family transcriptional regulator%2C hydrogen peroxide-inducible genes activator
NGFG_01794	349.848	0.473412	0.0052806	0.0134092		NGO_1880	Hypothetical	hypothetical protein
NGFG_00102	29459.3	-0.263719	0.00529019	0.0134168		NGO_2148	Energy Metabolism	ATP synthase F1%2C subunit alpha
NGFG_00582	41.22	1.00335	0.00531066	0.0134519			no_FA1090_Ortholog	hypothetical protein
NGFG_00362	1265.95	0.380611	0.00534189	0.0135142	mafB	NGO_0225	Cellular Processes/Organismal Systems/Human Disease	MafB family adhesin protein
NGFG_00926	9236.93	0.388194	0.00535614	0.0135334	typA	NGO_0803	Genetic Information Processing	GTP-binding protein TypA/BipA
NGFG_00776	5030.52	-0.394927	0.00543345	0.0137117		NGO_0959	Hypothetical	universal stress protein
NGFG_01617	1278.5	-0.411043	0.00564663	0.014232		NGO_1706	Environmental Information Processing	LysR family transcriptional regulator
NGFG_01824	1318.67	0.862286	0.00572153	0.014403	msrAB	NGO_2059	Amino Acid Metabolism	peptide methionine sulfoxide reductase msrA/msrB
NGFG_00975	1143.62	0.653721	0.00573609	0.0144218			no_FA1090_Ortholog	hypothetical protein
NGFG_02408	80.5412	0.794586	0.00575941	0.0144625		NGO_0673	Transposase	transposase
NGFG_02282	14464.3	0.2428	0.00583711	0.0146396	pnp	NGO_0335	Genetic Information Processing	polyribonucleotide nucleotidyltransferase
NGFG_00537	2804.71	-0.196636	0.00585416	0.014648	hemB	NGO_0385	Metabolism of Cofactors and Vitamins	delta-aminolevulinic acid dehydratase
NGFG_00906	622.187	-0.359598	0.00585489	0.014648		NGO_0822	Hypothetical	hsp15-like protein
NGFG_01571	844.875	0.327615	0.00588282	0.0146998		NGO_1349	no_GeneCat_found	hypothetical protein
NGFG_02017	1186.75	0.20705	0.00591994	0.0147744		NGO_1213	Lipid Metabolism	long-chain acyl-CoA synthetase
NGFG_01964	934.675	-0.452177	0.00595308	0.0148389	arsC	NGO_1924	Metabolism of Cofactors and Vitamins	arsenate reductase (glutaredoxin)
NGFG_00157	1236.63	0.323601	0.00597189	0.0148676		NGO_0021	Cellular Processes/Organismal Systems/Human Disease	TonB-dependent siderophore receptor
NGFG_01467	3049.6	-0.246406	0.0059908	0.0148885	lysS	NGO_1454	Genetic Information Processing	lysyl-tRNA synthetase
NGFG_01797	751.573	-0.445265	0.00599494	0.0148885			no_FA1090_Ortholog	long-chain fatty acid transporter
NGFG_01954	3212.64	-0.394358	0.00606655	0.0150297	eTFB	NGO_1935	Energy Metabolism	electron transfer flavoprotein beta subunit ETFB
NGFG_01898	1589.39	0.308741	0.00606641	0.0150297	rsmI	NGO_1988	Hypothetical	ribosomal RNA small subunit methyltransferase I
NGFG_01404	284.433	-0.381033	0.00628256	0.0155459	prpC	NGO_1525	Carbohydrate Metabolism	2-methylcitrate synthase
NGFG_00988	341.702	-0.403852	0.00632211	0.0156248	traW		no_FA1090_Ortholog	type-F conjugative transfer system protein TraW
NGFG_00310	10136.4	-0.296158	0.0063376	0.015644	rimM	NGO_0173	Genetic Information Processing	ribosome maturation factor rimM
NGFG_00480	255.067	0.510143	0.0064163	0.0157999		NGO_0331	Hypothetical	thioredoxin
NGFG_02005	648.907	-0.281596	0.00641476	0.0157999	lpt3	NGO_1198	Hypothetical	sulfatase
NGFG_00918	5012.97	-0.354547	0.00675263	0.016608	ilvD	NGO_0809	Amino Acid Metabolism	dihydroxy-acid dehydratase
NGFG_01389	1140.28	-0.306448	0.0068813	0.0169041	dca	NGO_1540	Cellular Processes/Organismal Systems/Human Disease	division cluster competence associated sulfatase Dca
NGFG_02333	164.538	-0.873367	0.00728313	0.0178696			no_FA1090_Ortholog	hypothetical protein
NGFG_00521	2361.95	-0.410244	0.00735874	0.0180333	recB	NGO_0370	Genetic Information Processing	exodeoxyribonuclease V%2C beta subunit
NGFG_00038	480.56	0.388019	0.00739487	0.0181001		NGO_2090	Cellular Processes/Organismal Systems/Human Disease	iron(III) ABC transporter permease
NGFG_00903	561.667	0.252084	0.0075419	0.0184378			no_FA1090_Ortholog	hypothetical protein
NGFG_01324	1243.1	-0.393823	0.00779958	0.0190448	dusA	NGO_1612	Genetic Information Processing	tRNA dihydrouridine synthase A
NGFG_01075	5133.55	0.26715	0.00828388	0.0201789	pgl	NGO_0716	Hypothetical	6-phosphogluconolactonase
NGFG_01354	2670.56	-0.343049	0.00842658	0.020502	hemN	NGO_1580	Metabolism of Cofactors and Vitamins	oxygen-independent coproporphyrinogen III oxidase
NGFG_02191	2528.36	0.161379	0.00854965	0.0207766		NGO_1133	Hypothetical	hypothetical protein
NGFG_00125	1918.03	-0.393302	0.00857128	0.0208043	plsX	NGO_2171	Lipid Metabolism	phosphate acyltransferase
NGFG_00724	402.254	0.536645	0.00861821	0.0208933		NGO_1008	no_GeneCat_found	phage protein
NGFG_01060	151.997	1.37667	0.00864142	0.0209246		NGO_0725a	no_GeneCat_found	phage tail protein I
NGFG_00790	280.927	0.409822	0.0093467	0.0226055		NGO_0942	Hypothetical	hypothetical protein
NGFG_01357	61028.4	0.278048	0.00956294	0.023101	rmpM	NGO_1577	Cellular Processes/Organismal Systems/Human Disease	outer membrane protein P.III
NGFG_00607	4895.64	-0.390479	0.00978473	0.0236087	pilV	NGO_0453	Cellular Processes/Organismal Systems/Human Disease	type IV pilus modification protein PilV
NGFG_02490	583.33	0.368521	0.00987574	0.0238001		NGO_2125	Cellular Processes/Organismal Systems/Human Disease	galactoside O-acetyltransferase
NGFG_00444	1251.71	0.183915	0.00994593	0.0239409	pheS	NGO_0299	Genetic Information Processing	phenylalanyl-tRNA synthetase alpha chain
NGFG_01041	672.331	-0.519888	0.0101926	0.0245056		NGO_0745	Hypothetical	hypothetical protein
NGFG_02300	747.987	-0.276038	0.0102571	0.0246316			no_FA1090_Ortholog	hypothetical protein
NGFG_01899	1183.02	0.27437	0.01037	0.0248734		NGO_1987	Hypothetical	endonuclease
NGFG_00785	1284.96	-0.367059	0.010421	0.0249662	pip	NGO_0949	Amino Acid Metabolism	proline iminopeptidase
NGFG_00152	2988.94	0.236634	0.0105378	0.0252163	secG	NGO_0016	Genetic Information Processing	preprotein translocase%2C SecG subunit
NGFG_02092	772.589	0.370083	0.0105678	0.0252585	thiD	NGO_1160	Metabolism of Cofactors and Vitamins	phosphomethylpyrimidine kinase
NGFG_01953	4789.44	-0.349152	0.0105926	0.025288	etfA	NGO_1936	Cellular Processes/Organismal Systems/Human Disease	electron transfer flavoprotein alpha subunit EtfA
NGFG_00794	174.117	0.385783	0.0107377	0.0255742		NGO_0938	Hypothetical	hypothetical protein
NGFG_02011	1043.24	-0.354048	0.0107327	0.0255742		NGO_1206	Lipid Metabolism	phosphatidylserine decarboxylase proenzyme
NGFG_02345	132.212	0.594539	0.0108334	0.0257721			no_FA1090_Ortholog	hypothetical protein
NGFG_02491	120.327	-0.829634	0.0108503	0.0257822		NGO_11685	no_GeneCat_found	hypothetical protein
NGFG_00167	1793.76	0.40095	0.0109102	0.0258943	tsaB	NGO_0032	Hypothetical	glycoprotease
NGFG_00656	4860.8	-0.425795	0.010933	0.025918	lst	NGO_1081	Enzyme Families	CMP-N-acetylneuraminate-beta-galactosamide-alpha-2%2C3-sialyltransferase
NGFG_01264	612.246	0.352533	0.0110289	0.0260846		NGO_0534	Cellular Processes/Organismal Systems/Human Disease	polysaccharide modification protein
NGFG_02352	1138.11	0.412634	0.0110244	0.0260846		NGO_1092	Phage Associated	phage protein
NGFG_02118	1287.8	0.350032	0.0111845	0.026422	pgi	NGO_1668	Carbohydrate Metabolism	glucose-6-phosphate isomerase 2
NGFG_01315	7551.81	0.395809	0.0113941	0.0268546		NGO_1627	Phage Associated	phage protein
NGFG_01643	2722.28	0.346051	0.0114589	0.0269761		NGO_1732	Environmental Information Processing	ABC transporter ATP-binding protein/permease
NGFG_01436	3545.08	-0.279658	0.011533	0.0271192	rpsT	NGO_1493	Genetic Information Processing	30S ribosomal protein S20
NGFG_02014	741.542	-0.559274	0.012257	0.02877	dcm	NGO_1209	Amino Acid Metabolism	DNA (cytosine-5-)-methyltransferase
NGFG_02068	369.537	-0.445356	0.0122633	0.02877		NGO_1261	Hypothetical	UPF0341 protein in rsp 3region
NGFG_00652	146.914	-1.05835	0.012319	0.0288672		NGO_1084	Hypothetical	hypothetical protein
NGFG_00699	738.114	0.429977	0.0124365	0.0291091		NGO_1040	Hypothetical	hypothetical protein
NGFG_01925	716.828	-0.215547	0.0124971	0.0291838		NGO_1962	Hypothetical	CinA-like protein
NGFG_00756	295.545	0.338603	0.0126826	0.0295831		NGO_0979	Hypothetical	hypothetical protein
NGFG_01186	282.224	-0.335846	0.0127381	0.0296785		NGO_0613	Hypothetical	hypothetical protein
NGFG_02088	254.427	0.377812	0.012757	0.0296885		NGO_1155	Hypothetical	outer membrane autotransporter barrel domain-containing protein
NGFG_00154	853.496	0.227236	0.0127722	0.02969		NGO_0018	Hypothetical	GAF protein
NGFG_01577	806.703	0.336232	0.0128391	0.0297773	folP	NGO_1342	Metabolism of Cofactors and Vitamins	dihydropteroate synthase
NGFG_01862	1263.99	-0.232103	0.0128387	0.0297773		NGO_2022	Hypothetical	hypothetical protein
NGFG_01028	497.948	0.367289	0.0129889	0.0300905		NGO_0761	Hypothetical	hypothetical protein
NGFG_00334	1701.93	0.360148	0.0130115	0.0301085		NGO_0198	Cellular Processes/Organismal Systems/Human Disease	ammonium transporter
NGFG_00014	622.191	-0.37024	0.0130667	0.0302019			no_FA1090_Ortholog	pilin pilS1c456
NGFG_01018	2790.79	0.177287	0.0132215	0.0304991	recD	NGO_0771	Genetic Information Processing	exodeoxyribonuclease V%2C alpha subunit
NGFG_00693	1844.16	-0.136224	0.0132253	0.0304991	alaT	NGO_1047	Amino Acid Metabolism	aminotransferase AlaT
NGFG_00679	1047.63	-0.194998	0.0132964	0.0306283	fimB	NGO_1060	Cellular Processes/Organismal Systems/Human Disease	fimbrial assembly protein FimB
NGFG_00338	495.739	0.341517	0.0135344	0.031111		NGO_0203	Carbohydrate Metabolism	phosphoglycolate phosphatase%2C bacterial
NGFG_02438	176.565	-0.502138	0.0135365	0.031111	mafA	NGO_1393	Cellular Processes/Organismal Systems/Human Disease	MafA family adhesin protein
NGFG_02427	198.72	-0.620512	0.0137026	0.0314573			no_FA1090_Ortholog	hypothetical protein
NGFG_00221	778.442	-0.478419	0.0137469	0.0315163	pglD	NGO_0083	Cellular Processes/Organismal Systems/Human Disease	pilin glycosylation protein PglD
NGFG_00491	724.827	0.256747	0.0137593	0.0315163	pump	NGO_0340a	no_GeneCat_found	amino acid metabolite efflux pump
NGFG_02473	2050.09	-0.313462	0.0138247	0.0316304	ftsE	NGO_1922	Hypothetical	cell division ABC transporter ATP-binding protein
NGFG_00857	251.43	-0.44544	0.0138681	0.0316779		NGO_0871	no_GeneCat_found	hypothetical protein
NGFG_00643	55.9144	0.911326	0.0138766	0.0316779		NGO_1094	Phage Associated	phage protein
NGFG_01701	241.087	0.489088	0.0139658	0.0318457	rnhB	NGO_1789	Genetic Information Processing	ribonuclease HII
NGFG_02429	127.59	0.500214	0.014042	0.0319838		NGO_07840	no_GeneCat_found	hypothetical protein
NGFG_00743	529.536	0.401394	0.0142841	0.0324988		NGO_0990	Environmental Information Processing	AraC family transcriptional regulator
NGFG_00099	8885.74	-0.320099	0.0143262	0.032558	atpE	NGO_2145	Energy Metabolism	ATP synthase subunit C
NGFG_01428	583.597	-0.446205	0.0145552	0.0330415		NGO_1503	Hypothetical	hypothetical protein
NGFG_01768	20988.8	0.467413	0.0146	0.0331062	rplJ	NGO_1853	Genetic Information Processing	50S ribosomal protein L10
NGFG_00969	99.1007	0.521977	0.0147777	0.033472			no_FA1090_Ortholog	hypothetical protein
NGFG_00671	462.992	-0.566904	0.0148801	0.0336664			no_FA1090_Ortholog	hypothetical protein
NGFG_01637	237.058	0.428659	0.0150055	0.0339124		NGO_1726	Hypothetical	comF family protein
NGFG_00182	428.579	-0.705503	0.0152354	0.0343938			no_FA1090_Ortholog	hypothetical protein
NGFG_01311	47.8965	1.33072	0.0153581	0.0346324		NGO_08655	no_GeneCat_found	hypothetical protein
NGFG_01709	571.67	-0.333414	0.0154169	0.0347263		NGO_1795	Amino Acid Metabolism	site-specific DNA methyltransferase
NGFG_01597	1626.97	0.165348	0.0155676	0.035027	pqiB	NGO_1320	Cellular Processes/Organismal Systems/Human Disease	paraquat-inducible protein B
NGFG_00534	7202.54	0.188948	0.01568	0.035241	ftsH	NGO_0382	Hypothetical	cell division protease FtsH
NGFG_00911	318.194	0.681638	0.0158211	0.0355188		NGO_04310	no_GeneCat_found	hypothetical protein
NGFG_00609	4551.77	-0.40829	0.0159918	0.0358406	pilX	NGO_0455	Cellular Processes/Organismal Systems/Human Disease	type IV pilus assembly protein PilX
NGFG_00892	1176.58	0.248412	0.0159999	0.0358406		NGO_0835	Cellular Processes/Organismal Systems/Human Disease	lipoprotein
NGFG_01469	394.742	0.41447	0.0160172	0.0358406		NGO_1451	Hypothetical	hypothetical protein
NGFG_00867	4953.1	-0.439312	0.0160538	0.0358829		NGO_0863	Hypothetical	hypothetical protein
NGFG_01392	967.349	0.192496	0.0163796	0.036571		NGO_1537	Glycan Biosynthesis and Metabolism	phospho-N-acetylmuramoyl-pentapeptide-transferase
NGFG_00091	732.803	0.619546	0.0170638	0.0380567		NGO_2137	Environmental Information Processing	D-methionine ABC transporter ATP-binding protein
NGFG_00189	3010.9	-0.356172	0.0171141	0.0381272	apbC	NGO_0056	Genetic Information Processing	chromosome partitioning ATPase
NGFG_01608	2120.59	0.273347	0.0172134	0.0383063	gmk	NGO_1310	Nucleotide Metabolism	guanylate kinase
NGFG_00306	777.599	-0.475613	0.017351	0.0385704		NGO_0169	Cellular Processes/Organismal Systems/Human Disease	zinc/manganese ABC transporter permease
NGFG_00590	1042.4	0.19994	0.0174692	0.0387907		NGO_0437	Metabolism of Other Amino Acids	pantoate-beta-alanine ligase
NGFG_02470	1853.15	-0.614008	0.0179076	0.0397208	dcm	NGO_1894	Amino Acid Metabolism	modification methylase HphIA
NGFG_00877	620.204	0.237616	0.0179693	0.0398142		NGO_0852	Hypothetical	hypothetical protein
NGFG_00598	493.303	0.412919	0.0180925	0.0400437	cysA	NGO_0445	Energy Metabolism	sulfate/thiosulfate import ATP-binding protein CysA
NGFG_01600	341.271	-0.386652	0.0181385	0.0401018			no_FA1090_Ortholog	hemoglobin receptor
NGFG_02140	660.903	-0.406559	0.0183035	0.0404228		NGO_1690	Hypothetical	hypothetical protein
NGFG_00316	1509.21	-0.518241	0.0184306	0.0406592		NGO_0178	Hypothetical	O-antigen polymerase
NGFG_01058	88.4558	1.34808	0.0187333	0.0412376		NGO_03855	no_GeneCat_found	phage protein
NGFG_02115	5111.19	-0.278571	0.0187196	0.0412376	ilvE	NGO_1665	Amino Acid Metabolism	branched-chain amino acid aminotransferase
NGFG_01806	1035.69	-0.601549	0.0187556	0.0412419		NGO_1893	Cellular Processes/Organismal Systems/Human Disease	modification methylase HphIB
NGFG_00418	3050.44	0.277801	0.0188893	0.0414464	bamD	NGO_0277	Cellular Processes/Organismal Systems/Human Disease	competence lipoprotein ComL
NGFG_01132	1765.03	0.182555	0.0188711	0.0414464		NGO_0665	Carbohydrate Metabolism	aldehyde dehydrogenase
NGFG_00974	3763.61	0.530809	0.019073	0.0418044			no_FA1090_Ortholog	hypothetical protein
NGFG_00161	1425.89	-0.454162	0.0191241	0.0418262		NGO_0026	Cellular Processes/Organismal Systems/Human Disease	prolyl oligopeptidase
NGFG_00973	3594.02	0.446647	0.0191097	0.0418262			no_FA1090_Ortholog	hypothetical protein
NGFG_00422	1497.29	-0.277336	0.0195846	0.0427873	pgeF	NGO_0281	Hypothetical	hypothetical protein
NGFG_00183	394.883	-0.711137	0.0196653	0.0428715			no_FA1090_Ortholog	hypothetical protein
NGFG_00253	1734.41	-0.311914	0.0196489	0.0428715	grxC	NGO_0114	Genetic Information Processing	glutaredoxin
NGFG_00961	2247.55	0.466472	0.0199107	0.0433084			no_FA1090_Ortholog	acetyltransferase
NGFG_00923	122.539	0.675594	0.0199295	0.0433084		NGO_0806	Hypothetical	siroheme synthase
NGFG_01593	360.769	0.288965	0.0199096	0.0433084		NGO_1324	Hypothetical	hypothetical protein
NGFG_01019	1493.64	0.323574	0.0200273	0.0434743	lolD	NGO_0770	Hypothetical	lipoprotein-releasing system ATP-binding protein LolD
NGFG_00723	342.515	0.498973	0.0202967	0.0440123		NGO_1009	Phage Associated	phage protein
NGFG_01946	91.9729	-0.743324	0.0206955	0.0448292		NGO_1943	Hypothetical	hypothetical protein
NGFG_01253	604.435	0.364663	0.0208502	0.0451163		NGO_0545	Cellular Processes/Organismal Systems/Human Disease	adenine-specific DNA-methyltransferase
NGFG_01121	1362.74	-0.553731	0.0209232	0.0452261		NGO_0676	Amino Acid Metabolism	modification methylase NlaIV
NGFG_01316	4424.09	0.204461	0.0210919	0.0455425		NGO_1626	Phage Associated	phage protein
NGFG_00826	1517.44	-0.315937	0.021273	0.0458846		NGO_0903	Cellular Processes/Organismal Systems/Human Disease	drug:H+ antiporter-2 (14 Spanner) (DHA2) family drug resistance MFS transporter
NGFG_00862	642.188	-0.399399	0.0217948	0.0469604		NGO_0867	Hypothetical	hypothetical protein
NGFG_01439	10110.1	-0.232207	0.0222549	0.047901	aspS	NGO_1489	no_GeneCat_found	aspartyl-tRNA synthetase
NGFG_01278	95.1422	1.30301	0.0223996	0.0481615		NGO_0519	no_GeneCat_found	phage protein
NGFG_00429	38.5309	0.950219	0.0226488	0.0486459			no_FA1090_Ortholog	hypothetical protein
NGFG_02272	1180.98	0.357839	0.0228445	0.0490144		NGO_0231	Nucleotide Metabolism	Bis(5-nucleosyl)-tetraphosphatase
NGFG_01673	8032.91	-0.280686	0.0229679	0.0492274	acpP	NGO_1762	Lipid Metabolism	acyl carrier protein
NGFG_00103	13217.2	-0.325254	0.0230868	0.04943	atpG	NGO_2149	Energy Metabolism	ATP synthase F1%2C gamma chain
NGFG_01106	90.9296	0.740464	0.0235199	0.0503045			no_FA1090_Ortholog	membrane protein
NGFG_02406	5584.28	-0.184983	0.0236033	0.0504298		NGO_1277a	Cellular Processes/Organismal Systems/Human Disease	opacity protein
NGFG_02032	10841.7	0.22708	0.0242964	0.0518017	fkpA	NGO_1225	Genetic Information Processing	FKBP-type peptidyl-prolyl cis-trans isomerase FkpA
NGFG_00922	86.4535	0.618806	0.0245663	0.0523223			no_FA1090_Ortholog	sulfite reductase [NADPH] flavoprotein alpha-component
NGFG_02174	693.728	-0.362618	0.0245983	0.0523358		NGO_1298	Hypothetical	ACT protein
NGFG_01301	147.353	0.791376	0.0250387	0.0532171	terL	NGO_0495	Phage Associated	phage protein
NGFG_00039	278.531	0.470381	0.0251425	0.0533819		NGO_2091	Cellular Processes/Organismal Systems/Human Disease	iron complex ABC transporter permease
NGFG_02124	984.063	0.274311	0.0252206	0.0534918		NGO_1674	Hypothetical	UPF0756 membrane protein
NGFG_01496	1063.05	0.170096	0.0252941	0.0535418	cysE	NGO_1423	Hypothetical	serine O-acetyltransferase
NGFG_01928	290.084	0.472919	0.0252968	0.0535418		NGO_1959a	no_GeneCat_found	hypothetical protein
NGFG_00606	5902.82	-0.247803	0.0257151	0.0543707		NGO_0452	Cellular Processes/Organismal Systems/Human Disease	prepilin-type N-terminal cleavage/methylation domain-containing protein
NGFG_01856	713.93	0.319348	0.0257659	0.0544214	metH	NGO_2027	Genetic Information Processing	LysR family transcriptional regulator%2C regulator for metE and metH
NGFG_01687	523.653	0.406857	0.0258962	0.05464		NGO_1775	Cellular Processes/Organismal Systems/Human Disease	electron transport complex%2C rnfabcdge type%2C B subunit
NGFG_02002	782.718	-0.427828	0.0264322	0.0557131		NGO_1195	Hypothetical	chloride channel protein
NGFG_00593	2027.57	0.208924	0.0265814	0.0559177	ispE	NGO_0440	Metabolism of Terpenoids and Polyketides	4-diphosphocytidyl-2-C-methyl-D-erythritol kinase
NGFG_01397	2420.78	-0.223116	0.0265843	0.0559177		NGO_1532	Metabolism of Other Amino Acids	UDP-N-acetylmuramate-L-alanine ligase
NGFG_01986	117.536	0.570264	0.0266755	0.0560516	iIB		no_FA1090_Ortholog	HAD hydrolase%2C family IIB
NGFG_01767	15278.1	0.461546	0.0268902	0.0564444	rplL	NGO_1852	Genetic Information Processing	50S ribosomal protein L7/L12
NGFG_00471	434.159	0.396154	0.0275738	0.0578197		NGO_0324	Hypothetical	SirB family regulatory protein
NGFG_01739	14822.3	-0.385829	0.0277103	0.0580461	rpsE	NGO_1824	Genetic Information Processing	30S ribosomal protein S5
NGFG_00858	1513.69	-0.168284	0.0283631	0.0593525		NGO_0870	Cellular Processes/Organismal Systems/Human Disease	ABC transporter ATP-binding protein
NGFG_00982	126.509	-0.53609	0.0284901	0.0594893	traF		no_FA1090_Ortholog	conjugal transfer pilus assembly protein TraF
NGFG_00827	1554.66	-0.4382	0.0285162	0.0594893		NGO_0902	Lipid Metabolism	phospholipase D-family protein
NGFG_02051	144.35	0.636566	0.0284869	0.0594893		NGO_1244	Environmental Information Processing	MarR family transcriptional regulator
NGFG_02469	362.07	-0.436018	0.0287499	0.0598635		NGO_1891	Hypothetical	hypothetical protein
NGFG_02479	3923.87	0.46326	0.0287545	0.0598635			no_FA1090_Ortholog	hypothetical protein
NGFG_02040	943.625	-0.311448	0.0287995	0.0598958		NGO_1234	Hypothetical	hypothetical protein
NGFG_00503	2059.44	0.182381	0.0288743	0.0599901	grxD	NGO_0351	Genetic Information Processing	Grx4 family monothiol glutaredoxin
NGFG_01191	996.367	-0.186115	0.0289359	0.0600568		NGO_0607	Hypothetical	pseudouridine synthase
NGFG_02273	760.431	0.434783	0.029151	0.0604415		NGO_0243	Hypothetical	hypothetical protein
NGFG_01076	9060.97	-0.27419	0.0296741	0.0614635	zwf	NGO_0715	Carbohydrate Metabolism	glucose-6-phosphate dehydrogenase
NGFG_00341	3719.97	0.19816	0.0298407	0.0617457		NGO_0206	Cellular Processes/Organismal Systems/Human Disease	putrescine ABC transporter substrate-binding protein
NGFG_01039	561.098	-0.200031	0.0298956	0.0617963		NGO_0747	Hypothetical	hypothetical protein
NGFG_02015	287.289	-0.38572	0.030107	0.0621701			no_FA1090_Ortholog	hypothetical protein
NGFG_00467	723.269	0.21561	0.0303012	0.0624444		NGO_0320	Hypothetical	hypothetical protein
NGFG_02204	196.333	0.641263	0.0302899	0.0624444		NGO_07320	no_GeneCat_found	hypothetical protein
NGFG_00773	1250.88	-0.319653	0.0303567	0.0624955	pncB	NGO_0962	Metabolism of Cofactors and Vitamins	nicotinate phosphoribosyltransferase
NGFG_00762	945.995	0.188383	0.0306014	0.0629356	dnaQ	NGO_0973	Genetic Information Processing	DNA polymerase III%2C epsilon subunit
NGFG_02258	4854.69	-0.23702	0.0308994	0.0634842		NGO_0950a	Cellular Processes/Organismal Systems/Human Disease	opacity protein
NGFG_00953	927.221	0.591447	0.0310233	0.0636746			no_FA1090_Ortholog	DNA topoisomerase III
NGFG_02326	175.197	-0.526927	0.0313136	0.0642055			no_FA1090_Ortholog	hypothetical protein
NGFG_01212	9625.36	0.311018	0.0314926	0.0643779		NGO_0584	Genetic Information Processing	50S ribosomal protein L9
NGFG_02050	326.196	-0.279297	0.0314857	0.0643779			no_FA1090_Ortholog	hypothetical protein
NGFG_01818	402.527	0.332752	0.0325362	0.0664443		NGO_11165	no_GeneCat_found	pilin pilEuss3
NGFG_01236	2968.52	-0.306675	0.0326807	0.0666726		NGO_0561	Hypothetical	hypothetical protein
NGFG_00949	142.438	-0.402023	0.0330311	0.0672525			no_FA1090_Ortholog	hypothetical protein
NGFG_00715	116.737	0.911691	0.0330011	0.0672525		NGO_1020	Phage Associated	phage protein
NGFG_00950	186.04	-0.51107	0.0333346	0.0678025			no_FA1090_Ortholog	integrating conjugative element protein
NGFG_00456	926.776	-0.31071	0.0338445	0.0687573		NGO_0310	Hypothetical	chorismate-pyruvate lyase
NGFG_01670	17.5594	1.2589	0.0338716	0.0687573		NGO_1759	Hypothetical	hypothetical protein
NGFG_01274	1842	1.17695	0.0341949	0.0693245		NGO_0522	Phage Associated	phage tape measure protein
NGFG_01992	767.456	-0.381968	0.0342192	0.0693245	gloB	NGO_1187	Hypothetical	hydroxyacylglutathione hydrolase
NGFG_01000	102.036	-0.405479	0.034417	0.0696335			no_FA1090_Ortholog	LtgX protein
NGFG_01749	15381.3	-0.325488	0.0344401	0.0696335	rplP	NGO_18311	Genetic Information Processing	50S ribosomal protein L16
NGFG_01761	108.34	-0.433578	0.0349119	0.0704473		NGO_1847	Hypothetical	hypothetical protein
NGFG_02038	1076.19	-0.254588	0.0354516	0.0714654		NGO_1232	Amino Acid Metabolism	ornithine carbamoyltransferase
NGFG_02223	104.463	-0.862303	0.0357393	0.0719027		NGO_10580	no_GeneCat_found	hypothetical protein
NGFG_00115	379.443	0.316818	0.0357367	0.0719027		NGO_2162	Hypothetical	SEC-C domain-containing protein
NGFG_00233	8534.15	-0.230641	0.0357748	0.071903	pilP	NGO_0095	Cellular Processes/Organismal Systems/Human Disease	type IV pilus assembly protein PilP
NGFG_00223	681.455	-0.324234	0.0366177	0.0735245	pglB	NGO_0085	Carbohydrate Metabolism	pilin glycosylation protein PglB
NGFG_01635	681.252	0.239704	0.0368975	0.0740134	bioH	NGO_1724	Hypothetical	carboxylesterase BioH
NGFG_01830	245.239	-0.417169	0.0376149	0.0753781		NGO_2052	Cellular Processes/Organismal Systems/Human Disease	phosphonoacetate hydrolase
NGFG_02328	33.3752	0.662672	0.0377915	0.0756574		NGO_04640	no_GeneCat_found	hypothetical protein
NGFG_01948	165.075	0.743231	0.0385817	0.0771635		NGO_1941	Hypothetical	hypothetical protein
NGFG_00426	806.484	0.193467	0.0386641	0.0772523		NGO_0285	Hypothetical	RDD family protein
NGFG_01897	1495.71	0.306364	0.039087	0.0780205		NGO_10685	no_GeneCat_found	cytochrome b561
NGFG_00980	1560.29	0.639027	0.0391259	0.0780217	traG		no_FA1090_Ortholog	conjugal transfer mating pair stabilization protein TraG
NGFG_01854	4745.07	-0.181682	0.0393283	0.0783485	petA	NGO_2029	Energy Metabolism	ubiquinol-cytochrome c reductase%2C iron-sulfur subunit
NGFG_00439	1454.3	0.159359	0.0400448	0.0796199	tgt	NGO_0294	Genetic Information Processing	queuine tRNA-ribosyltransferase
NGFG_00989	345.469	-0.282202	0.040036	0.0796199	trbI		no_FA1090_Ortholog	conjugal transfer pilin signal peptidase TrbI
NGFG_00159	263.661	0.406325	0.0400955	0.0796429		NGO_0023	Cellular Processes/Organismal Systems/Human Disease	iron chelate ABC transporter%2C periplasmic iron chelate-binding protein
NGFG_00952	236.528	0.692153	0.040326	0.0800226			no_FA1090_Ortholog	single-strand DNA-binding protein
NGFG_01548	12706.7	-0.281094	0.0421964	0.0836526	ccoP	NGO_1371	Energy Metabolism	cytochrome c oxidase%2C cbb3-type%2C subunit III
NGFG_00792	658.965	0.380343	0.0422947	0.0837657	miaA	NGO_0940	Metabolism of Terpenoids and Polyketides	tRNA dimethylallyltransferase
NGFG_00543	1628.48	-0.297064	0.04249	0.0840706	ppnK	NGO_0390	Metabolism of Cofactors and Vitamins	inorganic polyphosphate/ATP-NAD kinase PpnK
NGFG_00567	1980.83	0.242884	0.0426155	0.0841768		NGO_0413	Cellular Processes/Organismal Systems/Human Disease	hypothetical protein
NGFG_02253	307.521	-0.284821	0.0426264	0.0841768			no_FA1090_Ortholog	pilin pilS1c12
NGFG_00886	528.626	0.35041	0.04273	0.0842995	argB	NGO_0844	Amino Acid Metabolism	acetylglutamate kinase
NGFG_01545	16048	-0.278034	0.0428321	0.0844191	ccoN	NGO_1374	Energy Metabolism	cytochrome c oxidase%2C cbb3-type%2C subunit I
NGFG_00207	523.796	0.215628	0.0434578	0.0854983	lspA	NGO_0071	Genetic Information Processing	lipoprotein signal peptidase
NGFG_00062	882.514	0.960657	0.0434637	0.0854983	hupB	NGO_2109	Cellular Processes/Organismal Systems/Human Disease	hemoglobin-haptoglobin utilization protein B
NGFG_00407	3203.64	-0.209461	0.0437326	0.0859441	folC	NGO_0266	Metabolism of Cofactors and Vitamins	FolC protein
NGFG_01135	7033.65	-0.259254	0.0442527	0.0868823	gatA	NGO_0662	Genetic Information Processing	glutamyl-tRNA(Gln) amidotransferase subunit A
NGFG_00282	1247.79	-0.198703	0.0446869	0.08765		NGO_0144	Hypothetical	magnesium and cobalt transporter
NGFG_01429	1915.25	-0.321674	0.0448055	0.087798	amiC	NGO_1502	Cellular Processes/Organismal Systems/Human Disease	N-acetylmuramoyl-L-alanine amidase AmiC
NGFG_02476	351.654	-0.459245	0.0449042	0.0879068			no_FA1090_Ortholog	transposase
NGFG_00725	193.982	0.473623	0.0454387	0.0888676		NGO_1007	Phage Associated	TraR family phage/conjugal plasmid C-4 type zinc finger protein
NGFG_00186	554.588	-0.243963	0.0457931	0.0894747		NGO_0050a	no_GeneCat_found	glyoxalase
NGFG_01330	1310.32	-0.137923	0.0462278	0.0902374	lptC	NGO_1607	Hypothetical	hypothetical protein
NGFG_00323	903.636	-0.240018	0.0465137	0.0907084		NGO_0185	Amino Acid Metabolism	phosphoribosyl-ATP pyrophosphatase
NGFG_01383	844.589	-0.299836	0.0467648	0.0911108		NGO_1546	Hypothetical	hypothetical protein
NGFG_00166	945.738	0.309991	0.0483001	0.0940118	rimI	NGO_0031	Genetic Information Processing	ribosomal-protein-alanine acetyltransferase
NGFG_00845	357.908	0.732971	0.0483679	0.0940538		NGO_0886	Lipid Metabolism	acyl-CoA dehydrogenase
NGFG_01318	9.17899	1.41744	0.0490035	0.0951988		NGO_1624	Phage Associated	phage protein
NGFG_01586	1580.16	0.291511	0.0492759	0.0955454	parE	NGO_1333	Genetic Information Processing	DNA topoisomerase IV%2C B subunit
NGFG_00045	1931.61	-0.151973	0.0492619	0.0955454		NGO_2096	Cellular Processes/Organismal Systems/Human Disease	NSS family neurotransmitter:Na+ symporter
NGFG_00459	3198.71	-0.246296	0.0495222	0.0959315	ptsN	NGO_0313	Environmental Information Processing	PTS IIA-like nitrogen-regulatory protein PtsN
NGFG_00478	847.494	0.33945	0.0502725	0.097273	xerD	NGO_0329	Hypothetical	tyrosine recombinase xerD
NGFG_02423	479.913	0.23994	0.0503103	0.097273			no_FA1090_Ortholog	hypothetical protein
NGFG_02161	5671.4	0.277331	0.0504674	0.097484	nusA	NGO_1285	Genetic Information Processing	transcription termination factor NusA
NGFG_01691	1676.57	0.263007	0.0505293	0.097511	bamE	NGO_1780	Hypothetical	lipoprotein
NGFG_01412	1498.21	0.189329	0.0511745	0.0985904		NGO_1520	Hypothetical	tRNA threonylcarbamoyladenosine biosynthesis protein
NGFG_01734	8516.79	0.455045	0.0513348	0.0987843	rpsM	NGO_1821	Genetic Information Processing	30S ribosomal protein S13
NGFG_01149	374.259	0.223364	0.0516836	0.0993615		NGO_0651	Hypothetical	23S rRNA (-C5)-methyltransferase
NGFG_00577	2128.45	-0.206731	0.0521699	0.100202	rdgC	NGO_0423	Genetic Information Processing	recombination-associated protein rdgC
NGFG_01585	1246.98	0.186623	0.0525917	0.100917		NGO_1334	Genetic Information Processing	dinucleoside polyphosphate hydrolase
NGFG_01721	774.677	0.163591	0.0533443	0.102264		NGO_1807	Cellular Processes/Organismal Systems/Human Disease	sodium:alanine symporter
NGFG_01206	2566.49	0.227822	0.0534789	0.102426	ftsK	NGO_0590	Genetic Information Processing	DNA translocase ftsK 1
NGFG_01674	10401.8	-0.289606	0.0544112	0.104113	fabF	NGO_1763	Lipid Metabolism	beta-ketoacyl-acyl-carrier-protein synthase II
NGFG_01300	269.44	0.856337	0.055351	0.105812		NGO_0496	Phage Associated	SPP1 gp7 family phage head morphogenesis protein
NGFG_00678	892.495	-0.165993	0.0560491	0.107046		NGO_1061	Carbohydrate Metabolism	succinate-semialdehyde dehydrogenase
NGFG_01642	247.007	0.333059	0.0571835	0.10911		NGO_1731	Hypothetical	hypothetical protein
NGFG_01034	356.704	-0.297017	0.0589204	0.112214		NGO_0754	Metabolism of Cofactors and Vitamins	molybdopterin-guanine dinucleotide biosynthesis protein A
NGFG_02349	100.57	0.507235	0.0588954	0.112214			no_FA1090_Ortholog	hypothetical protein
NGFG_00469	1820.11	-0.276331	0.0590925	0.112436		NGO_0322	Hypothetical	hypothetical protein
NGFG_00829	2072.6	-0.27365	0.0594339	0.112877	aroA	NGO_0900	Amino Acid Metabolism	3-phosphoshikimate 1-carboxyvinyltransferase
NGFG_02435	3363.33	-0.29214	0.0594353	0.112877		NGO_1040a	Cellular Processes/Organismal Systems/Human Disease	opacity protein
NGFG_01178	1111.57	0.186593	0.0596204	0.112912		NGO_0620	Metabolism of Other Amino Acids	aspartate 1-decarboxylase
NGFG_01575	1520.88	0.138406	0.0595164	0.112912		NGO_1344	Hypothetical	AsmA-like protein
NGFG_01939	3123.58	0.133242	0.0596163	0.112912	prfB	NGO_1951	Genetic Information Processing	peptide chain release factor 2
NGFG_01157	453.967	-0.368554	0.060373	0.114231		NGO_0643	Hypothetical	hypothetical protein
NGFG_00415	2405.48	0.248482	0.0607093	0.114761	trpB	NGO_0274	Amino Acid Metabolism	tryptophan synthase beta chain
NGFG_01395	1504.94	0.156886	0.0611224	0.115435	ftsW	NGO_1534	Hypothetical	cell division protein FtsW
NGFG_01500	39.5249	0.803371	0.0622228	0.117295			no_FA1090_Ortholog	hypothetical protein
NGFG_02136	1280.16	0.18499	0.062207	0.117295		NGO_1686	Hypothetical	metallopeptidase
NGFG_01648	2234.01	-0.187699	0.0632387	0.119099	nuoN	NGO_1737	Energy Metabolism	NADH-quinone oxidoreductase subunit N
NGFG_01048	1596.16	-0.302049	0.0634748	0.119434	dinB	NGO_0738	Genetic Information Processing	DNA polymerase IV
NGFG_00295	1145.92	-0.147229	0.063872	0.12007		NGO_0156	Hypothetical	hypothetical protein
NGFG_00955	116.475	0.761881	0.0642374	0.120645			no_FA1090_Ortholog	hypothetical protein
NGFG_01529	289.125	0.497853	0.064513	0.121051		NGO_1388	Hypothetical	hypothetical protein
NGFG_01384	3803.81	-0.164797	0.064744	0.121373	mraZ	NGO_1545	Cellular Processes/Organismal Systems/Human Disease	protein MraZ
NGFG_02185	424.788	-0.195219	0.0652357	0.122182		NGO_1119	Phage Associated	phage protein
NGFG_01619	2075.2	-0.248821	0.0653653	0.122312	dinG	NGO_1708	Genetic Information Processing	ATP-dependent DNA helicase DinG
NGFG_00497	1348.88	-0.143583	0.0661671	0.123698		NGO_0345	Amino Acid Metabolism	MTA/SAH nucleosidase
NGFG_01612	1723.68	-0.129191	0.0662521	0.123744	ypjD	NGO_1699	Hypothetical	cytochrome c assembly protein
NGFG_00462	928.507	0.169849	0.0663682	0.123847	ylqF	NGO_0316	Genetic Information Processing	ribosome biogenesis GTP-binding protein YlqF
NGFG_00651	239.153	0.304389	0.066455	0.123895		NGO_1085	Phage Associated	phage protein
NGFG_00657	1666.34	0.155662	0.0667633	0.124356		NGO_1080	Cellular Processes/Organismal Systems/Human Disease	cytochrome c
NGFG_00309	10908.6	0.267864	0.0674105	0.125391	trmD	NGO_0172	Genetic Information Processing	tRNA (guanine-N(1)-)-methyltransferase
NGFG_00921	94.08	0.736318	0.0674424	0.125391		NGO_04265	no_GeneCat_found	sulfite reductase [NADPH] flavoprotein alpha-component
NGFG_01692	3292.68	0.311124	0.0675208	0.125422	dapB	NGO_1781	Amino Acid Metabolism	dihydrodipicolinate reductase
NGFG_00343	1414.72	-0.186249	0.0688376	0.127751		NGO_0208	Hypothetical	hypothetical protein
NGFG_00492	239.309	0.429031	0.0691436	0.128203			no_FA1090_Ortholog	hypothetical protein
NGFG_00528	1070.94	-0.23896	0.0694789	0.128707		NGO_0377	Cellular Processes/Organismal Systems/Human Disease	divalent anion:Na+ symporter (DASS) family transporter
NGFG_02105	3891.25	0.15863	0.0695513	0.128724		NGO_1655	Hypothetical	hypothetical protein
NGFG_01265	341.967	0.335879	0.0697102	0.1289		NGO_0533	Hypothetical	hypothetical protein
NGFG_00588	1217.61	-0.13508	0.0701236	0.12943	panB	NGO_0436	Metabolism of Cofactors and Vitamins	3-methyl-2-oxobutanoate hydroxymethyltransferase
NGFG_02117	4819.23	0.205088	0.0700965	0.12943	dapD	NGO_1667	Amino Acid Metabolism	2%2C3%2C4%2C5-tetrahydropyridine-2%2C6-dicarboxylate N-succinyltransferase
NGFG_00627	2795.93	-0.359072	0.0701877	0.12943		NGO_0476	Phage Associated	phage protein
NGFG_01062	79.7204	0.855019	0.0706803	0.129985			no_FA1090_Ortholog	phage protein
NGFG_01705	168.983	0.315421	0.070635	0.129985		NGO_1792	Hypothetical	hypothetical protein
NGFG_02112	2313.54	0.115889	0.0709566	0.130174	lapB	NGO_1662	Hypothetical	hypothetical protein
NGFG_01774	665.986	0.152054	0.0709748	0.130174		NGO_1859	Cellular Processes/Organismal Systems/Human Disease	ferredoxin
NGFG_00363	475.573	-0.594244	0.0717636	0.131502		NGO_0226	Hypothetical	hypothetical protein
NGFG_01621	1268.48	-0.213309	0.0719239	0.131677		NGO_1710	Cellular Processes/Organismal Systems/Human Disease	acyltransferase
NGFG_00629	2955.68	-0.304008	0.0722445	0.132145		NGO_0478	Phage Associated	phage protein
NGFG_00873	612.015	0.196967	0.0727619	0.132972	folB	NGO_0857	Metabolism of Cofactors and Vitamins	dihydroneopterin aldolase
NGFG_01677	629.581	0.208701	0.0733591	0.133943		NGO_09380	no_GeneCat_found	RNA polymerase sigma-54 factor
NGFG_01325	1245.05	-0.220225	0.0735293	0.134133		NGO_1611	Enzyme Families	glutamyl-Q tRNA(Asp) synthetase
NGFG_02343	218.034	-0.382844	0.0741849	0.135208			no_FA1090_Ortholog	hypothetical protein
NGFG_00576	768.184	-0.15238	0.0747045	0.136033		NGO_0422	no_GeneCat_found	hypothetical protein
NGFG_00972	2255.46	0.40391	0.0748626	0.136199			no_FA1090_Ortholog	hypothetical protein
NGFG_01002	389.052	-0.29073	0.0758235	0.137578	traI		no_FA1090_Ortholog	conjugal transfer pilus assembly protein TraI
NGFG_01502	1128.46	-0.209896	0.0757753	0.137578	nqrE	NGO_1417	Energy Metabolism	Na(+)-translocating NADH-quinone reductase subunit E
NGFG_01719	415.575	-0.584419	0.0757156	0.137578		NGO_1805	Hypothetical	hypothetical protein
NGFG_02003	837.939	-0.181207	0.0769271	0.13945	hrpA	NGO_1196	Genetic Information Processing	ATP-dependent helicase HrpA
NGFG_01983	961.096	0.24528	0.0769925	0.13945		NGO_1905	Amino Acid Metabolism	pyrroline-5-carboxylate reductase
NGFG_01385	6933.57	-0.168485	0.0774257	0.14011	rsmH	NGO_1544	Genetic Information Processing	ribosomal RNA small subunit methyltransferase H
NGFG_00392	2122.91	0.224348	0.0775534	0.140146		NGO_0257	Metabolism of Cofactors and Vitamins	6%2C7-dimethyl-8-ribityllumazine synthase
NGFG_01798	543.968	-0.189574	0.0776521	0.140146			no_FA1090_Ortholog	hypothetical protein
NGFG_01894	1169.58	-0.333425	0.0776136	0.140146		NGO_1991	Amino Acid Metabolism	DNA (cytosine-5-)-methyltransferase
NGFG_01471	6843.15	-0.241671	0.0790083	0.142341		NGO_1449	Cellular Processes/Organismal Systems/Human Disease	lactate permease (LctP) family transporter
NGFG_00647	148.29	0.277587	0.0792949	0.142731		NGO_1089	Phage Associated	phage protein
NGFG_01068	224.787	0.339437	0.0796378	0.143221		NGO_0723	no_GeneCat_found	hypothetical protein
NGFG_01281	2708.2	-0.193853	0.0799704	0.143566		NGO_0516	Cellular Processes/Organismal Systems/Human Disease	plasmid toxin protein
NGFG_00900	839.87	-0.137148	0.0799067	0.143566		NGO_0826	Hypothetical	hypothetical protein
NGFG_00165	1401.63	0.246909	0.080239	0.143921		NGO_0030	Hypothetical	uracil-DNA glycosylase%2C family 4
NGFG_00337	557.979	-0.171382	0.0806765	0.144578		NGO_0202	Hypothetical	hypothetical protein
NGFG_00844	364.2	0.429243	0.0809664	0.144842		NGO_0887	Hypothetical	alkylhydroperoxidase
NGFG_00425	1539.86	-0.174795	0.081597	0.145619		NGO_0284	Hypothetical	hypothetical protein
NGFG_01141	1305.44	-0.250971	0.0816155	0.145619		NGO_0657	Hypothetical	pseudouridine synthase
NGFG_00878	5619.2	-0.10891	0.0815084	0.145619	ftsK	NGO_0851	Genetic Information Processing	DNA translocase ftsK 2
NGFG_01368	5673.47	-0.190758	0.0819946	0.146167	nadA	NGO_1567	Metabolism of Cofactors and Vitamins	quinolinate synthase A
NGFG_01517	744.523	-0.19741	0.0822312	0.146461	nosR		no_FA1090_Ortholog	nitrous-oxide reductase transcriptional activator NosR
NGFG_01297	62.8536	0.971713	0.0828171	0.147375			no_FA1090_Ortholog	phage protein
NGFG_01026	4787.84	0.115337	0.0830175	0.147603		NGO_0764	Environmental Information Processing	ABC transporter ATP-binding protein
NGFG_00042	129.887	-0.370441	0.0833039	0.147983		NGO_2093	Cellular Processes/Organismal Systems/Human Disease	TonB-dependent siderophore receptor
NGFG_02480	129.745	0.433726	0.0838025	0.148738		NGO_10775	no_GeneCat_found	histone-like nucleoid-structuring protein H-NS
NGFG_00848	270.374	-0.271504	0.0842607	0.149291		NGO_0880	Hypothetical	hypothetical protein
NGFG_00758	12557.3	-0.214233	0.0841891	0.149291		NGO_0977	Carbohydrate Metabolism	acetate kinase 1
NGFG_00720	185.946	0.439111	0.085105	0.150656		NGO_1013	Phage Associated	phage repressor protein
NGFG_02477	599.275	-0.40126	0.0866	0.153169	mafB	NGO_10555	no_GeneCat_found	MafB family adhesin protein
NGFG_00907	3654.84	-0.127668	0.0872704	0.154221		NGO_0821	Carbohydrate Metabolism	acetyl-coenzyme A carboxylase carboxyl transferase subunit alpha
NGFG_00616	2286.18	-0.146318	0.0875099	0.15451	dapC	NGO_0460	Amino Acid Metabolism	succinyldiaminopimelate transaminase
NGFG_01104	226.552	0.307985	0.0881053	0.155291			no_FA1090_Ortholog	hypothetical protein
NGFG_02325	5.21012	1.49021	0.0880396	0.155291		NGO_0881	Cellular Processes/Organismal Systems/Human Disease	transposase
NGFG_01268	1589.55	-0.104273	0.0883568	0.1556		NGO_0530	Lipid Metabolism	long-chain acyl-CoA synthetase
NGFG_01172	2265.8	-0.301382	0.0892079	0.156963		NGO_0627	Genetic Information Processing	site-specific recombinase
NGFG_00345	1622.32	-0.218495	0.0901339	0.158455		NGO_0209	Genetic Information Processing	peptide chain release factor 3
NGFG_01108	4347.72	-0.137047	0.0907391	0.159381		NGO_0689	Amino Acid Metabolism	threonine synthase
NGFG_00525	2396.3	0.138391	0.0917515	0.160882		NGO_0374	Environmental Information Processing	amino acid ABC transporter ATP-binding protein
NGFG_00272	445.021	-0.264871	0.0921122	0.161236	nagZ	NGO_0135	Carbohydrate Metabolism	beta-N-acetylhexosaminidase
NGFG_02482	1021.44	-0.707147	0.0920824	0.161236			no_FA1090_Ortholog	pilin pilS6c3
NGFG_00649	123.713	0.433764	0.0922783	0.161249		NGO_05680	no_GeneCat_found	hypothetical protein
NGFG_02416	287.916	-0.231134	0.0922081	0.161249		NGO_1385	Hypothetical	hypothetical protein
NGFG_00175	886.673	-0.116096	0.0927333	0.161905	orn	NGO_0042	Genetic Information Processing	oligoribonuclease
NGFG_02033	675.408	-0.170129	0.0930172	0.162261	chi	NGO_1226	Genetic Information Processing	DNA polymerase III subunit chi
NGFG_00245	3455.56	0.17553	0.0938162	0.163515		NGO_0106	Amino Acid Metabolism	S-adenosylmethionine synthase
NGFG_01738	5540.42	-0.370244	0.094417	0.164421	rpmD	NGO_18231	Genetic Information Processing	50S ribosomal protein L30
NGFG_00204	8167.75	-0.175319	0.0948171	0.164977	ileS	NGO_0069	Genetic Information Processing	isoleucyl-tRNA synthetase
NGFG_02248	70.1568	0.558814	0.0950352	0.165215			no_FA1090_Ortholog	hypothetical protein
NGFG_01957	497.223	0.19143	0.0962388	0.167165	tsaA	NGO_1932	Hypothetical	hypothetical protein
NGFG_01590	1466.93	-0.189081	0.0981349	0.170167		NGO_1329	Amino Acid Metabolism	aromatic-amino-acid transaminase
NGFG_01978	2311.82	0.474867	0.0981074	0.170167	yccS	NGO_1910	Hypothetical	TIGR01666 family membrane protein
NGFG_02280	749.143	-0.205987	0.0983439	0.17024		NGO_0292	Hypothetical	cytochrome c
NGFG_01260	2452.23	0.223357	0.0982838	0.17024		NGO_0537a	no_GeneCat_found	hypothetical protein
NGFG_01956	1142.41	0.20928	0.0985762	0.170497		NGO_1933	Hypothetical	nicotinamidase/pyrazinamidase
NGFG_01594	565.997	0.167987	0.099404	0.171782		NGO_1323	Hypothetical	GDSL lipase/acylhydrolase
NGFG_02192	2006.22	0.13986	0.0996384	0.171895	ribA	NGO_1134	Metabolism of Cofactors and Vitamins	GTP cyclohydrolase-2
NGFG_01711	3469.24	0.12719	0.0996163	0.171895		NGO_1797	Metabolism of Terpenoids and Polyketides	undecaprenyl pyrophosphate synthase
NGFG_00741	538.762	0.193566	0.0999317	0.172255		NGO_0992	Hypothetical	hypothetical protein
NGFG_00587	1098.85	0.188671	0.100369	0.172863		NGO_0435	Amino Acid Metabolism	spermidine synthase
NGFG_02481	267.389	-0.566493	0.100579	0.173078		NGO_11125	no_GeneCat_found	pilin pilS6c1
NGFG_01322	135.376	-0.356581	0.102101	0.175549		NGO_1614	Phage Associated	phage protein
NGFG_01947	237.923	-0.350163	0.102694	0.176419		NGO_1942	Hypothetical	lipoprotein
NGFG_02019	8328.63	0.198179	0.102886	0.176599		NGO_1215	Hypothetical	hypothetical protein
NGFG_01943	1314.3	-0.121354	0.103669	0.177794		NGO_1946	Hypothetical	UPF0276 protein
NGFG_00847	72.5947	0.607227	0.103869	0.177986		NGO_0885	Energy Metabolism	rubredoxin
NGFG_01893	1109.7	-0.409645	0.104092	0.178219		NGO_1992	Genetic Information Processing	NgoI restriction endonuclease
NGFG_01669	1483.9	-0.290609	0.106328	0.181893	glnE	NGO_1758	Amino Acid Metabolism	glutamate-ammonia-ligase adenylyltransferase
NGFG_00293	468.722	0.241852	0.107044	0.182964		NGO_0154	Glycan Biosynthesis and Metabolism	lipid A biosynthesis lauroyl acyltransferase
NGFG_01348	118.706	-0.340895	0.107234	0.183135		NGO_1589	Hypothetical	hypothetical protein
NGFG_00035	612.287	-0.224338	0.108331	0.184853		NGO_2086	Hypothetical	cell surface protein
NGFG_01188	1301.25	-0.142758	0.109441	0.186435	mutM	NGO_0610	Genetic Information Processing	formamidopyrimidine-DNA glycosylase
NGFG_00506	430.189	-0.423748	0.110786	0.188568		NGO_0355	Hypothetical	hypothetical protein
NGFG_00171	4104.86	0.161937	0.111084	0.188802	dxs	NGO_0036	Metabolism of Cofactors and Vitamins	1-deoxy-D-xylulose-5-phosphate synthase
NGFG_00920	49.2807	0.541684	0.111109	0.188802			no_FA1090_Ortholog	sulfite reductase [NADPH] hemoprotein beta-component
NGFG_01971	5669.11	0.140713	0.111665	0.189589	murA	NGO_1918	Carbohydrate Metabolism	UDP-N-acetylglucosamine 1-carboxyvinyltransferase
NGFG_00470	693.594	0.292742	0.113014	0.191718	folK	NGO_0323	Metabolism of Cofactors and Vitamins	2-amino-4-hydroxy-6-hydroxymethyldihydropteridine diphosphokinase
NGFG_00502	883.012	-0.318337	0.113368	0.192159		NGO_0350	Hypothetical	hypothetical protein
NGFG_01407	222.551	0.442852	0.114079	0.193202	acnD	NGO_08050	no_GeneCat_found	aconitate hydratase
NGFG_02184	86.5147	0.40763	0.114272	0.193369		NGO_1177	Cellular Processes/Organismal Systems/Human Disease	pilin
NGFG_01877	847.463	0.413838	0.11451	0.19361	thiO	NGO_2008	Metabolism of Cofactors and Vitamins	glycine oxidase ThiO
NGFG_00259	272.363	-0.270937	0.115212	0.194635		NGO_0121	Hypothetical	Cupin family protein
NGFG_01105	143.885	0.494966	0.115865	0.195577			no_FA1090_Ortholog	membrane protein
NGFG_00670	270.112	-0.564535	0.116308	0.196161			no_FA1090_Ortholog	hypothetical protein
NGFG_02096	141.292	0.708231	0.116513	0.196181			no_FA1090_Ortholog	phage protein
NGFG_01100	1944.97	0.285995	0.117542	0.19775		NGO_0694	Hypothetical	outer membrane autotransporter barrel domain-containing protein
NGFG_00881	2911.75	-0.285938	0.118413	0.199051		NGO_0848	Carbohydrate Metabolism	2-isopropylmalate synthase
NGFG_02090	555.304	-0.169463	0.119488	0.200361		NGO_1158	Hypothetical	hypothetical protein
NGFG_01750	18722.7	-0.259164	0.119408	0.200361	rpsC	NGO_1832	Genetic Information Processing	30S ribosomal protein S3
NGFG_01927	343.693	0.303594	0.119465	0.200361		NGO_1960a	no_GeneCat_found	hypothetical protein
NGFG_00676	3211.14	-0.209802	0.122828	0.205792		NGO_05545	no_GeneCat_found	hypothetical protein
NGFG_00513	2145.91	0.191381	0.124051	0.20767		NGO_0362	Metabolism of Cofactors and Vitamins	uroporphyrinogen decarboxylase
NGFG_01291	524.117	0.492677	0.125226	0.209464		NGO_0505	Phage Associated	phage protein
NGFG_00217	350.927	0.220296	0.125366	0.209476		NGO_0079	Hypothetical	ribosome-associated protein
NGFG_02390	39.8839	0.513213	0.125542	0.209476			no_FA1090_Ortholog	hypothetical protein
NGFG_02426	198.429	0.805018	0.125537	0.209476			no_FA1090_Ortholog	hypothetical protein
NGFG_01772	3208.38	-0.331501	0.126943	0.211642	nusG	NGO_1856	Genetic Information Processing	transcription antitermination protein nusG
NGFG_01122	877.633	-0.362061	0.127073	0.211678		NGO_0675	Genetic Information Processing	type II restriction endonuclease NlaIV
NGFG_00064	1779.36	0.745443	0.127173	0.211678		NGO_2111	Hypothetical	hypothetical protein
NGFG_00971	1828.08	0.354972	0.127615	0.212239			no_FA1090_Ortholog	hypothetical protein
NGFG_00595	10586	0.196076	0.128225	0.212907	ctc	NGO_0442	Genetic Information Processing	50S ribosomal protein L25
NGFG_00954	252.452	-0.405457	0.128193	0.212907			no_FA1090_Ortholog	hypothetical protein
NGFG_01848	1029.81	-0.117561	0.129711	0.215023		NGO_2035	Nucleotide Metabolism	hypoxanthine phosphoribosyltransferase
NGFG_00631	42.1364	0.50973	0.130399	0.215981			no_FA1090_Ortholog	hypothetical protein
NGFG_00851	687.471	-0.394871	0.131417	0.217318		NGO_04615	no_GeneCat_found	sulfate ABC transporter%2C sulfate-binding protein
NGFG_00740	549.794	0.215306	0.131804	0.217781		NGO_0993	Hypothetical	hypothetical protein
NGFG_01941	969.147	0.334414	0.132308	0.218436		NGO_1948	Hypothetical	oxidoreductase
NGFG_02342	171.328	-0.393818	0.132581	0.218534			no_FA1090_Ortholog	hypothetical protein
NGFG_01005	323.545	-0.413018	0.132877	0.218843			no_FA1090_Ortholog	hypothetical protein
NGFG_02407	1679.24	0.0994089	0.134228	0.220711	serC	NGO_1283	Energy Metabolism	phosphoserine aminotransferase
NGFG_01803	5260.71	0.205984	0.134753	0.221396	gltS	NGO_1890	Cellular Processes/Organismal Systems/Human Disease	sodium/glutamate symporter
NGFG_00326	1762.69	0.245533	0.135434	0.222245	yajC	NGO_0188	Hypothetical	preprotein translocase%2C YajC subunit
NGFG_00866	318.93	-0.253557	0.135489	0.222245	grxD		no_FA1090_Ortholog	glutaredoxin-like protein
NGFG_00545	780.183	-0.296758	0.136315	0.22342		NGO_0392	Hypothetical	hypothetical protein
NGFG_01653	604.863	-0.1942	0.136852	0.22412	nuoK	NGO_1741	Energy Metabolism	NADH-quinone oxidoreductase subunit K
NGFG_00069	485.535	0.227934	0.137111	0.224364		NGO_11415	no_GeneCat_found	AraC family transcriptional regulator
NGFG_00067	815.34	0.229267	0.137319	0.224428	aldA	NGO_11410	no_GeneCat_found	aldehyde dehydrogenase
NGFG_00932	358.598	0.227546	0.137902	0.225114		NGO_0797	Environmental Information Processing	transcriptional regulator
NGFG_02317	116.119	0.314568	0.138164	0.225362			no_FA1090_Ortholog	hypothetical protein
NGFG_00378	149.347	0.31737	0.138749	0.226134		NGO_0241	no_GeneCat_found	hypothetical protein
NGFG_01154	1067.41	-0.163032	0.138945	0.226272		NGO_0646	Amino Acid Metabolism	acetylornithine aminotransferase
NGFG_01084	274.833	-0.375851	0.139088	0.226323		NGO_0709	Hypothetical	hypothetical protein
NGFG_00856	1970.45	-0.217327	0.141311	0.229757		NGO_0872	Amino Acid Metabolism	anthranilate synthase component 1
NGFG_01706	526.036	0.303583	0.141861	0.230467		NGO_1793	Hypothetical	hypothetical protein
NGFG_01119	1727.94	0.115525	0.14198	0.230476		NGO_0678	Hypothetical	lipoprotein
NGFG_01217	1568.22	0.144872	0.142298	0.230809		NGO_0579	Environmental Information Processing	heavy metal translocating P-type ATPase
NGFG_00565	2305.89	0.251516	0.143489	0.23237	pmbA	NGO_0411	Hypothetical	PmbA protein
NGFG_01703	1927.31	0.141277	0.143441	0.23237	parA	NGO_1790	Genetic Information Processing	chromosome partitioning protein ParA
NGFG_01308	10.8194	0.933803	0.143728	0.232572		NGO_0486	no_GeneCat_found	phage protein
NGFG_00798	1015.1	0.0969837	0.144158	0.233082	metW	NGO_0934	Hypothetical	methionine biosynthesis protein MetW
NGFG_00412	985.183	-0.287064	0.144499	0.233161		NGO_0271	Hypothetical	hypothetical protein
NGFG_01279	158.732	0.778116	0.144451	0.233161		NGO_0518	Phage Associated	phage protein
NGFG_00007	20.5776	-0.674262	0.144551	0.233161			no_FA1090_Ortholog	hypothetical protein
NGFG_00041	201.478	0.285494	0.144997	0.233695		NGO_2092	Cellular Processes/Organismal Systems/Human Disease	iron complex ABC transporter substrate-binding protein
NGFG_00443	9170.6	-0.146082	0.14517	0.233789	rplT	NGO_0298	Genetic Information Processing	50S ribosomal protein L20
NGFG_00021	1020.51	0.221364	0.145718	0.234486		NGO_2073	Cellular Processes/Organismal Systems/Human Disease	aromatic amino acid transporter
NGFG_01763	25.1816	0.573877	0.14672	0.235912		NGO_09870	no_GeneCat_found	hypothetical protein
NGFG_00203	1489.11	0.226499	0.148349	0.238343	ribF	NGO_0068	Metabolism of Cofactors and Vitamins	riboflavin biosynthesis protein RibF
NGFG_02228	1002.13	0.203773	0.148785	0.238854	lgtE	NGO_2159	Cellular Processes/Organismal Systems/Human Disease	lacto-N-neotetraose biosynthesis glycosyltransferase lgtE
NGFG_02071	59.5473	0.368681	0.149747	0.240209		NGO_1264	no_GeneCat_found	phage protein
NGFG_01409	85.0737	0.38732	0.150199	0.240555	prpF	NGO_08045	no_GeneCat_found	hypothetical protein
NGFG_01331	1144.57	-0.119469	0.15017	0.240555	lptA	NGO_1606	Hypothetical	lipopolysaccharide transport periplasmic protein LptA
NGFG_01319	35.6872	0.604546	0.150765	0.241272		NGO_1123	no_GeneCat_found	phage protein
NGFG_02336	137.886	0.442683	0.151549	0.242336		NGO_05415	no_GeneCat_found	hypothetical protein
NGFG_00164	2000.31	-0.136035	0.151674	0.242345	pyrE	NGO_0029	Genetic Information Processing	orotate phosphoribosyltransferase
NGFG_01793	2092.11	-0.223581	0.15243	0.243362		NGO_1878	Hypothetical	acetyltransferase
NGFG_01375	1244.38	0.417545	0.152844	0.243831		NGO_1559	Hypothetical	hypothetical protein
NGFG_01656	1446.39	-0.111713	0.152996	0.243882	nuoH	NGO_1744	Hypothetical	NADH-quinone oxidoreductase subunit H
NGFG_00979	326.09	0.358612	0.153304	0.244182			no_FA1090_Ortholog	hypothetical protein
NGFG_01201	2537.13	-0.101633	0.154138	0.245319	rlmN	NGO_0596	Hypothetical	ribosomal RNA large subunit methyltransferase N
NGFG_02274	695.659	-0.155663	0.154598	0.245474		NGO_0246	Hypothetical	hypothetical protein
NGFG_00538	1454.82	-0.141339	0.154424	0.245474		NGO_0386	Amino Acid Metabolism	cystathionine beta-lyase
NGFG_01381	1512.15	0.306447	0.154528	0.245474	dsbA	NGO_1548	Cellular Processes/Organismal Systems/Human Disease	thiol:disulfide interchange protein DsbA
NGFG_02284	4666.99	0.199464	0.154983	0.245893	htpX	NGO_0399	Enzyme Families	heat shock protein HtpX
NGFG_00104	26691	-0.133786	0.15536	0.246299	atpD	NGO_2150	Energy Metabolism	ATP synthase F1%2C subunit beta
NGFG_00006	32.7823	-0.490196	0.156204	0.247444			no_FA1090_Ortholog	hypothetical protein
NGFG_01583	4590.41	0.142132	0.157478	0.249211		NGO_1336	Carbohydrate Metabolism	D-lactate dehydrogenase
NGFG_02428	272.498	0.263484	0.157564	0.249211			no_FA1090_Ortholog	hypothetical protein
NGFG_01064	91.3286	0.410814	0.157745	0.249304			no_FA1090_Ortholog	proteic killer suppression protein
NGFG_01163	1079.61	0.579326	0.158333	0.250038	iscR	NGO_0637	Hypothetical	iron-sulfur cluster assembly transcription factor IscR
NGFG_01961	792.751	-0.186119	0.1594	0.251333		NGO_1927	Hypothetical	hypothetical protein
NGFG_01445	725.326	0.273197	0.160927	0.253544	bioF	NGO_1483	Metabolism of Cofactors and Vitamins	8-amino-7-oxononanoate synthase
NGFG_00266	1469.11	-0.119712	0.162344	0.255381	brkB	NGO_0127	Hypothetical	virulence factor BrkB
NGFG_01180	1831.92	0.149421	0.162294	0.255381		NGO_0618	Hypothetical	hypothetical protein
NGFG_00775	404.005	0.17581	0.163627	0.257001		NGO_0960	Hypothetical	HesA/MoeB/ThiF family protein
NGFG_01981	746.306	0.228227	0.163538	0.257001		NGO_1907	Hypothetical	YggS family pyridoxal phosphate enzyme
NGFG_01609	1292.6	-0.225786	0.164061	0.257485		NGO_1309	Hypothetical	DNA-directed RNA polymerase subunit omega
NGFG_02222	215.306	-0.340587	0.166186	0.260619	mafB	NGO_10585	no_GeneCat_found	MafB family adhesin protein
NGFG_02183	11.9225	0.784104	0.167861	0.263043			no_FA1090_Ortholog	hypothetical protein
NGFG_00610	3082.82	0.281794	0.168489	0.263823		NGO_0456	Cellular Processes/Organismal Systems/Human Disease	prepilin-type N-terminal cleavage/methylation domain-containing protein
NGFG_00507	576.975	-0.23321	0.169534	0.265051		NGO_0356	Hypothetical	hypothetical protein
NGFG_00993	159.637	0.253692	0.169432	0.265051	dsbC		no_FA1090_Ortholog	thiol:disulfide interchange protein DsbC
NGFG_00931	1788.25	-0.161534	0.1717	0.268231	glnD	NGO_0798	Environmental Information Processing	[protein-PII] uridylyltransferase
NGFG_00799	1973.47	0.0930717	0.174996	0.273171		NGO_0933	Energy Metabolism	homoserine O-acetyltransferase
NGFG_00468	1675.56	-0.118241	0.17673	0.275666	ubiE	NGO_0321	Metabolism of Cofactors and Vitamins	ubiquinone/menaquinone biosynthesis methyltransferase ubiE
NGFG_01176	2681.44	-0.177669	0.177214	0.275998	mfd	NGO_0623	Genetic Information Processing	transcription-repair coupling factor
NGFG_01914	306.732	-0.534642	0.177115	0.275998			no_FA1090_Ortholog	hypothetical protein
NGFG_01051	482.687	-0.155538	0.177525	0.27627		NGO_0734	Energy Metabolism	ferredoxin-NADP+ reductase
NGFG_01335	855.525	0.147092	0.17817	0.277062	aroE	NGO_1602	Amino Acid Metabolism	shikimate dehydrogenase
NGFG_01044	1234.86	0.186338	0.178476	0.277326		NGO_0742	Hypothetical	UPF0133 protein
NGFG_00390	708.008	0.234577	0.178908	0.277573	pyrC	NGO_0255	Nucleotide Metabolism	dihydroorotase
NGFG_01290	982.994	0.363078	0.178884	0.277573		NGO_0506	Phage Associated	phage protein
NGFG_01493	1143.99	-0.346573	0.179066	0.277607	erpA	NGO_1426	Cellular Processes/Organismal Systems/Human Disease	iron-sulfur cluster assembly accessory protein
NGFG_01988	2554.69	-0.248191	0.179929	0.278732	purL	NGO_1183	Nucleotide Metabolism	phosphoribosylformylglycinamidine synthase
NGFG_01524	1013.2	-0.113695	0.1805	0.279404		NGO_1396	Energy Metabolism	electron-transfer flavoprotein dehydrogenase
NGFG_00646	529.779	0.141232	0.181163	0.280217		NGO_1090	Phage Associated	phage protein
NGFG_00948	101.457	-0.316226	0.181316	0.280241			no_FA1090_Ortholog	hypothetical protein
NGFG_00227	1548.77	0.189987	0.181983	0.281058		NGO_0091	Hypothetical	glutamine amidotransferase
NGFG_00463	453.672	0.222815	0.182953	0.282127	scpB	NGO_0317	Hypothetical	segregation and condensation protein B
NGFG_01616	64.5815	0.424218	0.185259	0.285468		NGO_1705	Hypothetical	oxidoreductase
NGFG_00251	298.424	0.184059	0.185637	0.285832	qseC	NGO_0112	Environmental Information Processing	two-component system%2C OmpR family%2C sensor kinase QseC
NGFG_00454	1344.46	0.136784	0.187444	0.288398	bioA	NGO_0308	Metabolism of Cofactors and Vitamins	adenosylmethionine-8-amino-7-oxononanoate transaminase
NGFG_01245	715.589	-0.147946	0.187733	0.288623			no_FA1090_Ortholog	hemoglobin/transferrin/lactoferrin receptor protein
NGFG_01016	520.54	0.132301	0.187968	0.288766		NGO_04090	no_GeneCat_found	hypothetical protein
NGFG_00568	1621.3	0.12714	0.188829	0.289698	recJ	NGO_0414	Hypothetical	single-stranded-DNA-specific exonuclease RecJ
NGFG_01737	9965.41	-0.335747	0.188859	0.289698	rplO	NGO_1823	Genetic Information Processing	50S ribosomal protein L15
NGFG_01155	2338.56	-0.0943949	0.18959	0.290381	clpX	NGO_0645	Cellular Processes/Organismal Systems/Human Disease	ATP-dependent Clp protease ATP-binding subunit ClpX
NGFG_02199	724.342	-0.24524	0.189477	0.290381	truA	NGO_1811	Genetic Information Processing	tRNA pseudouridine synthase A
NGFG_00333	919.308	-0.148494	0.191127	0.292515		NGO_0197	Amino Acid Metabolism	oxidoreductase
NGFG_00131	4142.36	0.158695	0.191998	0.293627	yidC	NGO_2178	Genetic Information Processing	preprotein translocase subunit YidC
NGFG_01762	16.8379	-0.66166	0.192803	0.294636		NGO_1848	Hypothetical	hypothetical protein
NGFG_02318	76.2546	-0.469063	0.193089	0.294852			no_FA1090_Ortholog	hypothetical protein
NGFG_01646	1504.11	0.164482	0.193478	0.295225		NGO_1735	Hypothetical	geranyltranstransferase
NGFG_01717	2672.44	-0.185677	0.193822	0.295527	lpxD	NGO_1803	Glycan Biosynthesis and Metabolism	UDP-3-O-[3-hydroxymyristoyl] glucosamine N-acyltransferase
NGFG_00466	647.81	-0.293505	0.194547	0.296411	mnmC	NGO_0319	Hypothetical	tRNA U-34 5-methylaminomethyl-2-thiouridine biosynthesis protein MnmC domain protein
NGFG_01515	2879.57	0.111547	0.195389	0.297471		NGO_1403	Metabolism of Cofactors and Vitamins	glutamyl-tRNA reductase
NGFG_01097	1105.88	0.245676	0.195961	0.298118		NGO_03650	no_GeneCat_found	hypothetical protein
NGFG_00864	463.953	-0.287071	0.197025	0.299513		NGO_0865	Hypothetical	hypothetical protein
NGFG_01243	213.64	-0.207403	0.197208	0.299568		NGO_0555	Hypothetical	hypothetical protein
NGFG_01916	57.6789	-0.727567	0.199103	0.301995		NGO_1970	Hypothetical	hypothetical protein
NGFG_00779	3255.47	-0.156646	0.20129	0.305084		NGO_0956	Amino Acid Metabolism	aspartate kinase
NGFG_00348	1341.26	-0.20147	0.202202	0.30603	hisA	NGO_0212	Amino Acid Metabolism	1-(5-phosphoribosyl)-5-[(5-phosphoribosylamino)methylideneamino] imidazole-4-carboxamide isomerase
NGFG_00628	5402.39	-0.20246	0.202648	0.306457		NGO_0477	no_GeneCat_found	phage protein
NGFG_00010	140.179	-0.368228	0.203016	0.306787			no_FA1090_Ortholog	phage replication initiation protein
NGFG_00414	73.8349	0.273783	0.203953	0.307974		NGO_272a	no_GeneCat_found	hypothetical protein
NGFG_02233	61.0412	0.367128	0.204769	0.308976		NGO_0427	Hypothetical	peptidase
NGFG_01636	880.969	0.165213	0.205144	0.309139	bioH	NGO_1725	Metabolism of Cofactors and Vitamins	carboxylesterase BioH
NGFG_01676	724.762	-0.184662	0.205181	0.309139	pglA	NGO_1765	Cellular Processes/Organismal Systems/Human Disease	pilin glycosyltransferase PglA
NGFG_00276	712.399	0.118297	0.206598	0.310459	nth	NGO_0139	Genetic Information Processing	endonuclease III
NGFG_00355	115.289	-0.370872	0.206668	0.310459		NGO_0218	no_GeneCat_found	hypothetical protein
NGFG_00956	1009.63	-0.314361	0.206444	0.310459			no_FA1090_Ortholog	hypothetical protein
NGFG_01890	629.91	0.11023	0.208187	0.312511		NGO_1995	Hypothetical	hypothetical protein
NGFG_00514	369.288	-0.226146	0.208565	0.312848		NGO_0363	Cellular Processes/Organismal Systems/Human Disease	stress-sensitive restriction system protein
NGFG_00460	4889.5	-0.144545	0.208951	0.313195		NGO_0314	Cellular Processes/Organismal Systems/Human Disease	HPr kinase/phosphorylase
NGFG_01144	1450.11	-0.150054	0.209892	0.314374		NGO_0655	Genetic Information Processing	exodeoxyribonuclease 7 large subunit
NGFG_00218	271.658	0.189296	0.210208	0.314617		NGO_0080	Hypothetical	hypothetical protein
NGFG_02225	14.8951	1.037	0.210399	0.314671		NGO_0480	Phage Associated	phage protein
NGFG_01520	187.803	0.267854	0.21071	0.314904			no_FA1090_Ortholog	copper ABC transporter periplasmic copper-binding protein
NGFG_01303	691.765	0.205169	0.21088	0.314926			no_FA1090_Ortholog	phage protein
NGFG_01179	2462.59	-0.105386	0.214602	0.32025	kdsA	NGO_0619	Glycan Biosynthesis and Metabolism	2-dehydro-3-deoxyphosphooctonate aldolase
NGFG_01603	250.773	0.241174	0.215897	0.321946			no_FA1090_Ortholog	hypothetical protein
NGFG_00078	1105.44	-0.127857	0.216374	0.322421		NGO_2124	Cellular Processes/Organismal Systems/Human Disease	thioredoxin
NGFG_02422	201.852	-0.23769	0.217723	0.323957		NGO_1211	Transposase	transposase
NGFG_01842	212.655	-0.276336	0.217713	0.323957	thiC	NGO_2041	Metabolism of Cofactors and Vitamins	thiamine biosynthesis protein ThiC
NGFG_02420	69.141	0.344114	0.218034	0.32401		NGO_0673	Transposase	transposase
NGFG_00065	6124.96	0.44781	0.218077	0.32401		NGO_2112	Metabolism of Cofactors and Vitamins	para-aminobenzoate synthase component
NGFG_01741	14062.8	-0.304945	0.218787	0.324827	rplF	NGO_1825	Genetic Information Processing	50S ribosomal protein L6
NGFG_00170	551.9	0.188478	0.219335	0.325166	xerC	NGO_0035	Genetic Information Processing	tyrosine recombinase xerC
NGFG_01003	458.957	0.260402	0.21924	0.325166			no_FA1090_Ortholog	conjugative coupling factor TraD%2C PFGI-1 class
NGFG_00686	128.9	-0.299658	0.221628	0.328326		NGO_1054	Hypothetical	hypothetical protein
NGFG_01347	111.251	-0.459246	0.222397	0.328985		NGO_1591	Hypothetical	hypothetical protein
NGFG_01634	581.92	0.148549	0.222347	0.328985		NGO_1723	Hypothetical	hypothetical protein
NGFG_01631	1140.14	0.212281	0.223418	0.330256		NGO_1719	Hypothetical	hypothetical protein
NGFG_00249	118.738	0.285894	0.224236	0.331023		NGO_0110	Cellular Processes/Organismal Systems/Human Disease	citrate transporter
NGFG_02089	456.005	0.160328	0.224262	0.331023		NGO_1156	Hypothetical	hypothetical protein
NGFG_02103	82.6273	-0.511136	0.224628	0.331322		NGO_1653	Hypothetical	hypothetical protein
NGFG_02098	205.559	0.631008	0.226185	0.333377			no_FA1090_Ortholog	hypothetical protein
NGFG_02097	222.028	0.528275	0.227325	0.334815		NGO_0519	no_GeneCat_found	phage protein
NGFG_01339	1599.82	-0.158686	0.228141	0.335773		NGO_08475	no_GeneCat_found	hypothetical protein
NGFG_02306	182.341	-0.508967	0.228914	0.336668			no_FA1090_Ortholog	hypothetical protein
NGFG_01447	434.86	-0.217195	0.229797	0.337478	bioC	NGO_1481	Hypothetical	biotin biosynthesis protein BioC
NGFG_01022	1087.74	-0.134872	0.231067	0.339098		NGO_04070	no_GeneCat_found	hypothetical protein
NGFG_00351	1096.17	0.243558	0.233661	0.342657	fbpC	NGO_0215	Environmental Information Processing	Fe(3+) ions import ATP-binding protein FbpC
NGFG_02270	283.42	-0.364307	0.2353	0.344564			no_FA1090_Ortholog	hypothetical protein
NGFG_01277	89.264	0.858716	0.23595	0.345085			no_FA1090_Ortholog	hypothetical protein
NGFG_00063	401.177	0.469694	0.235995	0.345085		NGO_11390	no_GeneCat_found	hemoglobin receptor
NGFG_01247	748.119	0.115327	0.237705	0.347336	dnaJ	NGO_0551	Genetic Information Processing	molecular chaperone DnaJ
NGFG_02095	381.123	0.667225	0.239903	0.350296		NGO_1649	Phage Associated	phage protein
NGFG_00899	514.044	-0.164322	0.242736	0.354179		NGO_0827	Hypothetical	hypothetical protein
NGFG_01950	3496.14	-0.0784439	0.243974	0.355731	purD	NGO_1939	Nucleotide Metabolism	phosphoribosylamine-glycine ligase
NGFG_01908	445.713	0.142138	0.244216	0.355828		NGO_1977	Hypothetical	5-formyltetrahydrofolate cyclo-ligase
NGFG_01160	473.895	-0.257248	0.244908	0.356581		NGO_0640	Cellular Processes/Organismal Systems/Human Disease	type III restriction enzyme
NGFG_01029	1332.46	0.236941	0.245705	0.357486	ruvB	NGO_0760	Genetic Information Processing	Holliday junction ATP-dependent DNA helicase ruvB
NGFG_01566	436.87	0.180226	0.246174	0.357911	lgtF	NGO_1353	Hypothetical	beta-1%2C4-glucosyltransferase LgtF
NGFG_01396	2016.97	0.0895678	0.247164	0.359093	murG	NGO_1533	Glycan Biosynthesis and Metabolism	undecaprenyldiphospho-muramoylpentapeptide beta-N-acetylglucosaminyltransferase
NGFG_00551	5380.88	-0.121934	0.247522	0.359101		NGO_0398	Nucleotide Metabolism	adenylosuccinate synthetase
NGFG_01781	2777.47	-0.123932	0.247438	0.359101	dprA	NGO_1865	Hypothetical	DNA processing protein
NGFG_01403	155.389	-0.179625	0.250095	0.362576	prpB	NGO_1526	Carbohydrate Metabolism	methylisocitrate lyase
NGFG_01550	949.366	0.121815	0.25183	0.364662	recC	NGO_1369	Genetic Information Processing	exodeoxyribonuclease V%2C gamma subunit
NGFG_01900	4145.44	0.175823	0.251893	0.364662		NGO_1986	Glycan Biosynthesis and Metabolism	phosphoheptose isomerase
NGFG_01654	1345.8	-0.105425	0.252421	0.365166		NGO_1742	Hypothetical	NADH-quinone oxidoreductase subunit J
NGFG_01092	58.5739	-0.572087	0.254665	0.367628		NGO_0700	Hypothetical	hypothetical protein
NGFG_00994	210.991	0.280389	0.254399	0.367628	traB		no_FA1090_Ortholog	conjugal transfer pilus assembly protein TraB
NGFG_00025	555.578	0.137681	0.2546	0.367628		NGO_2077	Cellular Processes/Organismal Systems/Human Disease	gluconate:H+ symporter (GntP) family transporter
NGFG_01667	1547.73	-0.209386	0.255045	0.367916	uvrD	NGO_1757	Hypothetical	DNA helicase II
NGFG_01037	131.195	0.262899	0.255846	0.368809		NGO_0751	Hypothetical	outer membrane autotransporter barrel domain-containing protein
NGFG_00134	2885.66	0.119511	0.256107	0.368925		NGO_2181	Genetic Information Processing	ribonuclease P protein component
NGFG_00711	2781.88	0.0616058	0.257503	0.370672	ccoG	NGO_1026	Cellular Processes/Organismal Systems/Human Disease	ferredoxin
NGFG_00424	2352.91	0.0970255	0.258717	0.372157		NGO_0283	Genetic Information Processing	DNA polymerase III%2C delta subunit
NGFG_00250	131.175	0.196056	0.259471	0.372978		NGO_0110a	no_GeneCat_found	two-component system%2C OmpR family%2C response regulator
NGFG_02213	80.4898	0.404292	0.26074	0.374537		NGO_1131	Phage Associated	hypothetical protein
NGFG_00787	4257.53	-0.191647	0.261621	0.375273		NGO_0947	Amino Acid Metabolism	dihydrodipicolinate synthase
NGFG_02323	168.358	-0.287281	0.262395	0.376118			no_FA1090_Ortholog	ubiquitin-activating enzyme E1 family protein
NGFG_00230	1709.44	-0.166516	0.264278	0.37855	aroB	NGO_0092	Amino Acid Metabolism	3-dehydroquinate synthase
NGFG_01254	395.634	-0.117995	0.264637	0.378798		NGO_0544	Cellular Processes/Organismal Systems/Human Disease	peptidyl-prolyl cis-trans isomerase A (cyclophilin A)
NGFG_00958	121.746	0.36583	0.267615	0.382791			no_FA1090_Ortholog	hypothetical protein
NGFG_00118	4065.09	-0.19967	0.268142	0.383275	msbA	NGO_2165	Environmental Information Processing	lipid A export ATP-binding/permease MsbA
NGFG_00701	115.912	0.44227	0.27027	0.386022		NGO_05410	no_GeneCat_found	transposase
NGFG_02443	318.181	-0.13965	0.270443	0.386022		NGO_1615	Phage Associated	phage protein
NGFG_01293	322.633	0.648769	0.271519	0.387285		NGO_0503	Phage Associated	phage protein
NGFG_01198	341.843	-0.140924	0.272903	0.388987	fghA	NGO_0600	Energy Metabolism	S-formylglutathione hydrolase
NGFG_01128	817	0.115571	0.273409	0.389436		NGO_0669	Hypothetical	hypothetical protein
NGFG_00728	92.8252	0.341129	0.273722	0.389609		NGO_1002	Phage Associated	phage protein
NGFG_00153	4153.46	0.122845	0.274992	0.391143		NGO_0017	Carbohydrate Metabolism	triosephosphate isomerase
NGFG_02200	55.2153	0.478151	0.277491	0.394421		NGO_04640	no_GeneCat_found	hypothetical protein
NGFG_00332	1276.94	-0.0846384	0.278625	0.395757		NGO_0196	Environmental Information Processing	putrescine ABC transporter permease
NGFG_00458	770.53	0.124577	0.278844	0.395791	ubiA	NGO_0312	Metabolism of Cofactors and Vitamins	4-hydroxybenzoate octaprenyltransferase
NGFG_01249	887.453	0.151661	0.279064	0.395792		NGO_0549	Hypothetical	hypothetical protein
NGFG_01671	44.8327	0.375785	0.279531	0.395938		NGO_1760	Hypothetical	hypothetical protein
NGFG_00058	1400.28	0.133394	0.279804	0.396048	mnmE	NGO_2107	Genetic Information Processing	tRNA modification GTPase mnmE
NGFG_01745	8347.54	0.308086	0.2806	0.396898	rplX	NGO_1828	Genetic Information Processing	50S ribosomal protein L24
NGFG_00364	172.222	-0.474824	0.283311	0.400177			no_FA1090_Ortholog	hypothetical protein
NGFG_02100	296.757	0.512606	0.283227	0.400177		NGO_1651	Phage Associated	phage protein
NGFG_01887	1312.46	-0.122973	0.283622	0.400338		NGO_1998	Hypothetical	integral membrane protein
NGFG_00313	1713.23	-0.16884	0.28391	0.400466		NGO_0176	Enzyme Families	two-component system%2C OmpR family%2C sensor kinase
NGFG_01139	784.286	-0.134115	0.284356	0.400817	pdxH	NGO_0658	Metabolism of Cofactors and Vitamins	pyridoxine/pyridoxamine 5-phosphate oxidase
NGFG_01748	6740.45	-0.292268	0.28599	0.402842	rpmC	NGO_1831	Genetic Information Processing	50S ribosomal protein L29
NGFG_00440	6225.92	0.111949	0.286829	0.403743	thrS	NGO_0295	Genetic Information Processing	threonyl-tRNA synthetase
NGFG_01038	330.44	0.135286	0.287408	0.40428	purE	NGO_0748	Nucleotide Metabolism	phosphoribosylaminoimidazole carboxylase%2C catalytic subunit
NGFG_00401	420.014	0.222531	0.289125	0.406414		NGO_0261	Amino Acid Metabolism	N-(5-phosphoribosyl)anthranilate isomerase
NGFG_00226	759.64	0.180246	0.289619	0.406723	nrdR	NGO_0090	Genetic Information Processing	transcriptional repressor NrdR
NGFG_01724	301.263	-0.166282	0.289745	0.406723		NGO_1810	Hypothetical	hypothetical protein
NGFG_01624	2384.39	-0.136766	0.291308	0.408635		NGO_1713	Hypothetical	exoribonuclease II
NGFG_01146	160.197	-0.22755	0.294917	0.413413	dnrN	NGO_0653	Hypothetical	hypothetical protein
NGFG_00087	1060.6	-0.102043	0.296021	0.414675		NGO_2133	Hypothetical	GatB/Yqey domain protein
NGFG_00874	647.717	-0.114857	0.297002	0.415763		NGO_04510	no_GeneCat_found	ADP-ribose pyrophosphatase
NGFG_00712	1201	0.0760234	0.297746	0.416516		NGO_1025	Hypothetical	hypothetical protein
NGFG_00445	349.958	-0.273445	0.299405	0.418263	vsr	NGO_0300	Genetic Information Processing	DNA mismatch endonuclease Vsr
NGFG_01196	140.286	-0.218223	0.299866	0.418618		NGO_0602	Environmental Information Processing	MerR family transcriptional regulator
NGFG_02405	696.886	-0.361126	0.302516	0.422029		NGO_11165	no_GeneCat_found	pilin pilS5
NGFG_01158	880.693	-0.154566	0.302802	0.422138	truB	NGO_0642	Genetic Information Processing	tRNA pseudouridine synthase B
NGFG_00600	407.044	0.208061	0.305765	0.425977	cysT	NGO_02385	no_GeneCat_found	sulfate ABC transporter%2C permease CysT
NGFG_02339	4317.2	0.139206	0.306692	0.426684		NGO_1043	Hypothetical	hypothetical protein
NGFG_00744	134.712	0.192244	0.309853	0.430786			no_FA1090_Ortholog	hypothetical protein
NGFG_00818	809.676	-0.205662	0.314586	0.437068		NGO_0914	Hypothetical	hypothetical protein
NGFG_00894	2266.62	0.0901972	0.314959	0.437288		NGO_0834	Hypothetical	lipoprotein
NGFG_00584	66.3525	0.395941	0.316259	0.438793		NGO_0432	Hypothetical	hypothetical protein
NGFG_01292	488.729	0.306309	0.318618	0.441764		NGO_0504	Phage Associated	phage protein
NGFG_00286	1189.07	-0.107669	0.319072	0.441791		NGO_0147	no_GeneCat_found	FAD-binding protein
NGFG_01753	27418.9	-0.1094	0.319005	0.441791	rplB	NGO_1835	Genetic Information Processing	50S ribosomal protein L2
NGFG_00648	120.215	0.230352	0.319639	0.442276		NGO_1088	Phage Associated	phage protein
NGFG_01470	378.264	0.145443	0.320374	0.442991		NGO_1450	Hypothetical	hypothetical protein
NGFG_02271	886.461	0.161634	0.321203	0.443535	trk	NGO_0230	Cellular Processes/Organismal Systems/Human Disease	TrkH family potassium uptake protein
NGFG_01351	776.14	0.149628	0.321201	0.443535		NGO_1583	Cellular Processes/Organismal Systems/Human Disease	anhydro-N-acetylmuramic acid kinase
NGFG_00302	70.2209	-0.408324	0.322468	0.444845		NGO_0164	Hypothetical	hypothetical protein
NGFG_00946	368.291	-0.274305	0.322589	0.444845			no_FA1090_Ortholog	chromosome partitioning protein ParB family protein
NGFG_01546	7505.47	-0.135031	0.323406	0.445669	ccoO	NGO_1373	Energy Metabolism	cytochrome c oxidase%2C cbb3-type%2C subunit II
NGFG_00220	472.767	0.151736	0.324211	0.446175		NGO_0082	Amino Acid Metabolism	valine-pyruvate aminotransferase
NGFG_01526	1146.95	-0.280458	0.324076	0.446175		NGO_1391	Hypothetical	hypothetical protein
NGFG_02316	604.608	0.125296	0.325955	0.448271		NGO_0773	Genetic Information Processing	hypothetical protein
NGFG_00346	381.467	-0.113971	0.32753	0.450132	hisI	NGO_0210	Amino Acid Metabolism	phosphoribosyl-AMP cyclohydrolase
NGFG_00731	404.231	-0.136755	0.329473	0.452496	cas4		no_FA1090_Ortholog	CRISPR-associated protein cas4
NGFG_00036	690.638	-0.105469	0.329873	0.452741		NGO_2088	Cellular Processes/Organismal Systems/Human Disease	iron complex ABC transporter ATP-binding protein
NGFG_00147	141.899	-0.30872	0.331193	0.454246		NGO_0009	Hypothetical	hypothetical protein
NGFG_01112	2496.9	-0.162826	0.332311	0.455473		NGO_0685	Environmental Information Processing	heavy metal translocating P-type ATPase
NGFG_01345	66.8468	-0.334037	0.3356	0.459671		NGO_1594	Hypothetical	hypothetical protein
NGFG_02055	125.822	0.207649	0.336336	0.460368		NGO_1248	Hypothetical	hypothetical protein
NGFG_02155	852.158	-0.11023	0.34066	0.465974		NGO_1277	Hypothetical	formylglycine-generating sulfatase enzyme
NGFG_02414	31.2326	-0.480112	0.342485	0.468155			no_FA1090_Ortholog	hypothetical protein
NGFG_00271	660.992	0.116828	0.342797	0.468202	queE	NGO_0132	Hypothetical	hypothetical protein
NGFG_00088	4377.06	0.0639289	0.34298	0.468202	rpsU	NGO_2134	Genetic Information Processing	30S ribosomal protein S21
NGFG_01329	1468.82	0.121828	0.343723	0.468902		NGO_1608	Hypothetical	YrbI family 3-deoxy-D-manno-octulosonate 8-phosphate phosphatase
NGFG_00160	149.234	0.231887	0.344891	0.469877		NGO_0025	Environmental Information Processing	AraC family transcriptional regulator
NGFG_02302	339.95	-0.21825	0.3449	0.469877			no_FA1090_Ortholog	hypothetical protein
NGFG_00224	876.137	0.170253	0.346247	0.471032		NGO_0088	Hypothetical	lipopolysaccharide biosynthesis translocase
NGFG_00721	491.933	0.218204	0.346442	0.471032		NGO_1012	Phage Associated	phage protein
NGFG_01166	510.23	0.229891	0.348176	0.473072		NGO_03335	no_GeneCat_found	cell filamentation protein
NGFG_00187	2599.21	-0.146112	0.348663	0.473164	carA	NGO_0053	Nucleotide Metabolism	carbamoyl-phosphate synthase small chain
NGFG_00618	1132.62	-0.127877	0.348871	0.473164		NGO_0462	Phage Associated	phage integrase
NGFG_01216	4762.92	-0.0888735	0.349161	0.473164	trxB	NGO_0580	Metabolism of Other Amino Acids	thioredoxin-disulfide reductase
NGFG_01965	783.41	0.121181	0.349173	0.473164		NGO_1923	Energy Metabolism	thioredoxin
NGFG_01294	169.602	0.765992	0.350228	0.474277		NGO_0502	Phage Associated	phage protein
NGFG_02079	11.8163	0.574023	0.35079	0.474722		NGO_1147	Hypothetical	hypothetical protein
NGFG_02279	119.671	0.183154	0.35185	0.47584			no_FA1090_Ortholog	hypothetical protein
NGFG_01501	3113.59	-0.0885398	0.352777	0.476776	nqrF	NGO_1418	Energy Metabolism	Na(+)-translocating NADH-quinone reductase subunit F
NGFG_00985	209.837	-0.136895	0.353933	0.478021			no_FA1090_Ortholog	hypothetical protein
NGFG_00583	9.57477	0.659117	0.355904	0.480364		NGO_02290	no_GeneCat_found	hypothetical protein
NGFG_00807	5445.02	-0.0675333	0.356455	0.480789		NGO_0925	Carbohydrate Metabolism	dihydrolipoamide dehydrogenase
NGFG_00098	5080.32	-0.0788953	0.36105	0.486341	atpB	NGO_2144	Energy Metabolism	ATP synthase F0%2C subunit A
NGFG_02175	728.698	0.153566	0.361707	0.486904		NGO_1299	Hypothetical	hypothetical protein
NGFG_02371	149.112	0.296936	0.362461	0.487597		NGO_1131	Phage Associated	phage protein
NGFG_00034	496.207	-0.0909449	0.363556	0.488746	coaD	NGO_2085	Metabolism of Cofactors and Vitamins	phosphopantetheine adenylyltransferase
NGFG_00287	2278.98	-0.143792	0.364372	0.488967		NGO_0149	Genetic Information Processing	ATP-dependent RNA helicase
NGFG_02180	51.8609	-0.316345	0.36402	0.488967	vsr	NGO_1173	Genetic Information Processing	DNA mismatch endonuclease Vsr
NGFG_01704	920.085	0.0731857	0.364441	0.488967	rsmG	NGO_1791	Genetic Information Processing	ribosomal RNA small subunit methyltransferase G
NGFG_00162	1591.06	-0.189719	0.364958	0.489337	argA	NGO_0027	Amino Acid Metabolism	amino-acid acetyltransferase
NGFG_01011	885.112	-0.0641348	0.367129	0.491924		NGO_0778	Hypothetical	hypothetical protein
NGFG_01001	54.7703	-0.261883	0.36785	0.492379			no_FA1090_Ortholog	hypothetical protein
NGFG_01710	3330.15	-0.0700771	0.367953	0.492379	frr	NGO_1796	Genetic Information Processing	ribosome-recycling factor
NGFG_02308	196.224	-0.243092	0.369406	0.493999			no_FA1090_Ortholog	hypothetical protein
NGFG_01492	922.832	-0.186296	0.369668	0.494025		NGO_1427	Environmental Information Processing	transcriptional regulator
NGFG_01167	1099.59	0.127008	0.370473	0.494775	iscU	NGO_0633	Cellular Processes/Organismal Systems/Human Disease	FeS cluster assembly scaffold protein
NGFG_01430	822.316	0.151147	0.373156	0.498031	tsaE	NGO_1501	Hypothetical	YjeE family ATPase
NGFG_01298	214.301	0.670393	0.373568	0.498255		NGO_0498	Phage Associated	phage protein
NGFG_01742	9165.67	-0.169742	0.374165	0.498397	rpsH	NGO_1826	Genetic Information Processing	30S ribosomal protein S8
NGFG_01138	638.642	-0.120274	0.375309	0.499593		NGO_0659	Carbohydrate Metabolism	CDP-4-dehydro-6-deoxyglucose reductase
NGFG_00546	1204.41	0.112369	0.377169	0.501414		NGO_0393	Environmental Information Processing	TetR family transcriptional regulator
NGFG_01819	299.897	-0.14911	0.379849	0.504316			no_FA1090_Ortholog	pilin pilEuss2
NGFG_01004	280.611	-0.185191	0.382422	0.507071			no_FA1090_Ortholog	TraD protein
NGFG_01248	417.487	-0.10115	0.382793	0.507232	ybaK	NGO_0550	Hypothetical	YbaK/EbsC protein
NGFG_02290	47.8865	0.438594	0.383701	0.507443		NGO_0480	Phage Associated	phage protein
NGFG_01099	1184.81	0.179257	0.38357	0.507443			no_FA1090_Ortholog	hypothetical protein
NGFG_00077	1189.79	-0.151706	0.38355	0.507443		NGO_2123	Hypothetical	thioesterase
NGFG_00052	1018.78	0.097687	0.384548	0.508234	luxS	NGO_2102	Amino Acid Metabolism	S-ribosylhomocysteine lyase
NGFG_01129	1388.85	-0.130721	0.38627	0.509846		NGO_0668	Genetic Information Processing	ribosomal RNA small subunit methyltransferase B
NGFG_02441	277.696	-0.20074	0.386256	0.509846			no_FA1090_Ortholog	hypothetical protein
NGFG_01845	2870.64	-0.126103	0.386585	0.509931	ptsP	NGO_2038	Environmental Information Processing	phosphoenolpyruvate-protein phosphotransferase
NGFG_00330	2264.29	0.0595937	0.386865	0.50997	potA	NGO_0192	Environmental Information Processing	polyamine ABC transporter%2C ATP-binding protein
NGFG_01299	126.409	0.500577	0.387661	0.510689		NGO_0497	Phage Associated	phage protein
NGFG_00097	926.25	0.10948	0.390867	0.514245		NGO_2143	Enzyme Families	ATP synthase I
NGFG_01032	1221.41	-0.0826539	0.392238	0.515716		NGO_0756	Hypothetical	hypothetical protein
NGFG_01289	4614.33	-0.112599	0.393554	0.517111		NGO_0507	Phage Associated	phage protein
NGFG_01164	3225.97	0.312408	0.394125	0.517527	iscS	NGO_0636	Metabolism of Cofactors and Vitamins	cysteine desulfurase
NGFG_00409	1117.01	-0.088493	0.395871	0.519485		NGO_0268	Hypothetical	hypothetical protein
NGFG_01113	1750.94	-0.0997894	0.39764	0.521133	hflX	NGO_0684	Genetic Information Processing	GTP-binding protein HflX
NGFG_02444	72.9477	-0.232905	0.397605	0.521133		NGO_1131	Phage Associated	hypothetical protein
NGFG_02312	57.0497	0.479303	0.399076	0.522679			no_FA1090_Ortholog	hypothetical protein
NGFG_02440	126.007	-0.197089	0.402007	0.526178		NGO_1592	Hypothetical	hypothetical protein
NGFG_00359	583.619	-0.114786	0.402873	0.526973		NGO_0222	Hypothetical	hypothetical protein
NGFG_01632	1466.99	-0.0974813	0.403639	0.527426	trpC	NGO_1721	Amino Acid Metabolism	indole-3-glycerol phosphate synthase
NGFG_01847	606.7	-0.0825287	0.403738	0.527426	iIA	NGO_2036	Carbohydrate Metabolism	PTS system ascorbate-specific IIA component
NGFG_01690	1393.38	0.0876404	0.404707	0.528014	fur	NGO_1779	Hypothetical	ferric uptake regulation protein
NGFG_00732	53.7248	0.25522	0.406012	0.528699	cas4	NGO_1000	Cellular Processes/Organismal Systems/Human Disease	CRISPR-associated protein cas4
NGFG_01755	21109.9	0.167726	0.405515	0.528699	rplD	NGO_1837	Genetic Information Processing	50S ribosomal protein L4
NGFG_01405	79.5973	0.186889	0.407829	0.530401		NGO_1524	Hypothetical	hypothetical protein
NGFG_00032	2507.83	-0.0890677	0.40784	0.530401		NGO_2083	Hypothetical	Fe(2+)-trafficking protein family
NGFG_01601	264.828	-0.133379	0.410431	0.533429			no_FA1090_Ortholog	hemoglobin/transferrin/lactoferrin receptor protein
NGFG_00169	8926.07	0.122141	0.412483	0.535116		NGO_0034	Carbohydrate Metabolism	fructose-bisphosphate aldolase
NGFG_00893	985.553	-0.149911	0.412518	0.535116		NGO_04400	no_GeneCat_found	hypothetical protein
NGFG_01792	2769.86	-0.0893227	0.412157	0.535116	pyrB	NGO_1877	Nucleotide Metabolism	aspartate carbamoyltransferase
NGFG_00666	438.369	-0.183178	0.412938	0.53532			no_FA1090_Ortholog	hypothetical protein
NGFG_01081	265.928	0.125388	0.414104	0.536147	mutY	NGO_0710	Genetic Information Processing	A/G-specific adenine glycosylase
NGFG_02346	285.019	-0.133342	0.414038	0.536147	mafB	NGO_1068	Cellular Processes/Organismal Systems/Human Disease	MafB family adhesin protein
NGFG_00386	909.569	-0.105473	0.415687	0.537512	cnp1	NGO_0250	Hypothetical	hypothetical protein
NGFG_02087	1885.21	-0.137271	0.415626	0.537512	trkA	NGO_1154	Cellular Processes/Organismal Systems/Human Disease	trk system potassium uptake protein TrkA
NGFG_01115	1334.15	0.0892284	0.417319	0.53928	queH	NGO_0682	Hypothetical	hypothetical protein
NGFG_00730	173.636	-0.263841	0.418863	0.540932			no_FA1090_Ortholog	hypothetical protein
NGFG_01252	666.016	0.231646	0.424105	0.547354		NGO_0546	Cellular Processes/Organismal Systems/Human Disease	type III restriction system endonuclease
NGFG_00149	1671.05	-0.0727586	0.424673	0.547739		NGO_0011	Hypothetical	transcriptional regulator
NGFG_02291	456.389	0.179453	0.425274	0.54782		NGO_0481	Phage Associated	phage protein
NGFG_01054	6279.88	-0.0922876	0.425201	0.54782		NGO_0732	Phage Associated	phage protein
NGFG_01259	2424.06	0.0809935	0.42656	0.549128		NGO_0539	Hypothetical	hypothetical protein
NGFG_01442	2752.71	-0.0652202	0.430371	0.553684	speB	NGO_1486	Amino Acid Metabolism	agmatinase
NGFG_00408	1140.82	-0.0674125	0.432828	0.556141	folI	NGO_0267	Cellular Processes/Organismal Systems/Human Disease	transcriptional regulator FolI
NGFG_02080	236.817	-0.254293	0.432739	0.556141		NGO_1148	Hypothetical	hypothetical protein
NGFG_00963	110.055	0.216187	0.433976	0.556929			no_FA1090_Ortholog	hypothetical protein
NGFG_00083	930.527	0.131988	0.433989	0.556929		NGO_2128	Hypothetical	inner membrane protein
NGFG_00366	641.743	-0.227003	0.434713	0.557508		NGO_0229	Hypothetical	hypothetical protein
NGFG_00208	1748.15	0.0689755	0.435629	0.557627	ispH	NGO_0072	Metabolism of Terpenoids and Polyketides	4-hydroxy-3-methylbut-2-enyl diphosphate reductase
NGFG_01696	979.241	0.083153	0.435461	0.557627		NGO_1783	Genetic Information Processing	RluA family pseudouridine synthase
NGFG_01952	1539.64	-0.140317	0.4354	0.557627		NGO_10400	no_GeneCat_found	hypothetical protein
NGFG_01773	965.541	-0.190092	0.436336	0.55818	secE	NGO_1857	Genetic Information Processing	preprotein translocase%2C SecE subunit
NGFG_00736	817.326	0.112822	0.437944	0.559885		NGO_0995	Hypothetical	hypothetical protein
NGFG_00303	73.5724	-0.239458	0.442154	0.564913		NGO_0165	Hypothetical	hypothetical protein
NGFG_00402	272.173	0.133427	0.442825	0.565415	greB	NGO_0262	Genetic Information Processing	transcription elongation factor greB
NGFG_01655	1026.17	0.0866362	0.443328	0.565702	nuoI	NGO_1743	Energy Metabolism	NADH-quinone oxidoreductase subunit I
NGFG_02134	432.855	0.101716	0.444105	0.566338	queF	NGO_1684	Metabolism of Cofactors and Vitamins	NADPH-dependent 7-cyano-7-deazaguanine reductase
NGFG_00082	412.065	-0.255109	0.447558	0.570027		NGO_2127	Cellular Processes/Organismal Systems/Human Disease	cadmium resistance transporter
NGFG_00487	300.927	0.139732	0.450254	0.57229		NGO_0337	Hypothetical	lipoprotein
NGFG_00942	649.108	-0.0963048	0.450281	0.57229		NGO_0787	Hypothetical	hypothetical protein
NGFG_01512	2106.92	-0.0841614	0.450742	0.57229	gcvT	NGO_1406	Carbohydrate Metabolism	aminomethyltransferase
NGFG_01959	2128.92	0.0462644	0.450654	0.57229	mutS	NGO_1930	Genetic Information Processing	DNA mismatch repair protein mutS
NGFG_00268	927.589	-0.0713838	0.452171	0.573746		NGO_0130	Hypothetical	hypothetical protein
NGFG_00387	370.986	0.0864717	0.453588	0.575186		NGO_0250a	Hypothetical	UPF0033 protein
NGFG_01775	1405.7	-0.0788424	0.454442	0.57591	rsmD	NGO_1860	Genetic Information Processing	RsmD family RNA methyltransferase
NGFG_00008	15.5017	-0.387753	0.455263	0.576591			no_FA1090_Ortholog	hypothetical protein
NGFG_02431	2553.77	-0.1222	0.456587	0.577908			no_FA1090_Ortholog	pilin pilS7
NGFG_00371	851.624	-0.166839	0.458276	0.579441		NGO_0234	Energy Metabolism	oxygen-independent coproporphyrinogen III oxidase
NGFG_01607	1060.1	0.0681858	0.458368	0.579441		NGO_1311	Nucleotide Metabolism	adenine phosphoribosyltransferase
NGFG_01296	135.613	0.595627	0.458892	0.579743		NGO_0500	Phage Associated	phage protein
NGFG_01736	9114.25	0.212818	0.459228	0.579808	secY	NGO_1822	Genetic Information Processing	preprotein translocase%2C SecY subunit
NGFG_01989	216.049	-0.150928	0.459543	0.579845		NGO_1184	no_GeneCat_found	FMN oxidoreductase
NGFG_02293	11.3402	0.488741	0.460306	0.580448			no_FA1090_Ortholog	hypothetical protein
NGFG_01699	4622.85	-0.0798384	0.460792	0.580701		NGO_1787	Cellular Processes/Organismal Systems/Human Disease	AGCS family alanine or glycine:cation symporter
NGFG_00547	633.872	0.0970165	0.463681	0.58398	murB	NGO_0394	Carbohydrate Metabolism	UDP-N-acetylenolpyruvoylglucosamine reductase
NGFG_00325	871.821	-0.107789	0.46455	0.58435		NGO_0187	Hypothetical	Histone deacetylase family protein
NGFG_00840	5234.95	-0.12426	0.464524	0.58435		NGO_0891	Hypothetical	hypothetical protein
NGFG_00483	2390.26	-0.147425	0.471927	0.592531		NGO_0333	Nucleotide Metabolism	phosphoribosylaminoimidazole-succinocarboxamide synthase
NGFG_00455	890.461	0.0755431	0.473124	0.593667	bioD	NGO_0309	Metabolism of Cofactors and Vitamins	dethiobiotin synthetase
NGFG_00450	1806.54	-0.157538	0.473819	0.594172		NGO_0305	Genetic Information Processing	integration host factor subunit alpha
NGFG_01257	466.969	0.095838	0.474823	0.595065		NGO_0541	Environmental Information Processing	protein-tyrosine phosphatase
NGFG_01369	4613.12	0.0966499	0.477076	0.59752		NGO_1566	Hypothetical	hypothetical protein
NGFG_01063	132.939	0.164709	0.478136	0.59848			no_FA1090_Ortholog	plasmid maintenance system antidote protein
NGFG_00692	143.7	-0.121	0.478944	0.599122		NGO_1048	Genetic Information Processing	4-oxalocrotonate tautomerase family enzyme
NGFG_01069	106.092	0.188303	0.481988	0.601081		NGO_0722	Phage Associated	hypothetical protein
NGFG_01554	15074.9	0.0691124	0.481859	0.601081	mtrC	NGO_1365	Cellular Processes/Organismal Systems/Human Disease	membrane fusion protein mtrC
NGFG_02475	211.072	-0.129694	0.480937	0.601081		NGO_1959	Hypothetical	hypothetical protein
NGFG_00119	3705.19	-0.084927	0.481251	0.601081	fabD	NGO_2166	Lipid Metabolism	malonyl CoA-acyl carrier protein transacylase
NGFG_02353	47.1445	0.202367	0.48229	0.60109		NGO_1104	Phage Associated	phage protein
NGFG_01969	708.409	0.112393	0.482911	0.601495		NGO_1920	Hypothetical	BolA-like protein
NGFG_01269	522.271	0.125782	0.48377	0.60172		NGO_0529	Cellular Processes/Organismal Systems/Human Disease	betaine/carnitine/choline transporter (BCCT) family transporter
NGFG_01036	428.783	-0.158682	0.484275	0.60172	narL	NGO_0752	Environmental Information Processing	two-component system%2C NarL family%2C nitrate/nitrite response regulator NarL
NGFG_02413	156.834	-0.134734	0.484012	0.60172			no_FA1090_Ortholog	hypothetical protein
NGFG_00110	2304.51	0.04637	0.485884	0.60335		NGO_11620	no_GeneCat_found	glycosyltransferase
NGFG_01822	3784.17	0.0662175	0.487059	0.60444	ftsY	NGO_2060	Genetic Information Processing	signal recognition particle-docking protein FtsY
NGFG_01731	22189.7	0.155099	0.488205	0.605494	rpoA	NGO_1818	Genetic Information Processing	DNA-directed RNA polymerase subunit alpha
NGFG_00267	1389.21	0.0725604	0.491228	0.608871	queC	NGO_0129	Metabolism of Cofactors and Vitamins	queuosine biosynthesis protein QueC
NGFG_01527	363.85	-0.211126	0.493092	0.61081		NGO_1390	Hypothetical	hypothetical protein
NGFG_01633	1904.04	-0.137386	0.494156	0.611755	recQ	NGO_1722	Genetic Information Processing	ATP-dependent DNA helicase RecQ
NGFG_00997	14.0582	0.340892	0.494847	0.611865	traL		no_FA1090_Ortholog	type IV conjugative transfer system protein TraL
NGFG_01626	5786.18	-0.0823262	0.494592	0.611865	lptD	NGO_1715	Cellular Processes/Organismal Systems/Human Disease	LPS-assembly protein lptD
NGFG_00322	966.12	0.0775778	0.496741	0.613835		NGO_0184	Cellular Processes/Organismal Systems/Human Disease	purine nucleoside phosphoramidase
NGFG_02016	5303.56	0.0912945	0.497149	0.613966		NGO_1212	Nucleotide Metabolism	CTP synthase
NGFG_00821	193.212	0.116921	0.49845	0.615198	fitA	NGO_0908	Cellular Processes/Organismal Systems/Human Disease	antitoxin component of toxin-antitoxin system
NGFG_01602	124.741	-0.138193	0.4989	0.615381			no_FA1090_Ortholog	hemoglobin receptor
NGFG_01528	287.253	0.210872	0.499823	0.616146	rraB	NGO_1389	Hypothetical	hypothetical protein
NGFG_02415	95.424	-0.26519	0.500467	0.616565		NGO_1384	Hypothetical	hypothetical protein
NGFG_02167	2492.88	-0.0714225	0.501026	0.616881		NGO_1291	Hypothetical	UPF0082 protein
NGFG_01134	1243.72	0.059477	0.502126	0.617861	gatC	NGO_0663	Genetic Information Processing	aspartyl/glutamyl-tRNA(Asn/Gln) amidotransferase subunit C
NGFG_00967	50.0144	-0.201628	0.503159	0.618758			no_FA1090_Ortholog	hypothetical protein
NGFG_01476	3062.61	0.0889802	0.50418	0.619638		NGO_1443	Hypothetical	chromosome segregation protein SMC
NGFG_01169	322.268	0.0996401	0.506248	0.621429		NGO_03320	no_GeneCat_found	alternative ribosome-rescue factor
NGFG_00996	22.7855	-0.427551	0.507338	0.622017	traE		no_FA1090_Ortholog	type IV conjugative transfer system protein TraE
NGFG_01732	16112.2	0.147854	0.511033	0.626169	rpsD	NGO_1819	Genetic Information Processing	30S ribosomal protein S4
NGFG_02344	147.252	0.333205	0.513497	0.628809			no_FA1090_Ortholog	hypothetical protein
NGFG_01841	36.6315	-0.215634	0.5141	0.629169		NGO_2043	Carbohydrate Metabolism	glycerate dehydrogenase
NGFG_01852	7992.42	-0.0775822	0.514683	0.629505		NGO_2031	Energy Metabolism	cytochrome c1
NGFG_01878	391.789	0.163641	0.517888	0.633043	thiE	NGO_2007	Metabolism of Cofactors and Vitamins	thiamine-phosphate pyrophosphorylase
NGFG_00940	419.727	-0.0681219	0.518751	0.633718		NGO_0789	Hypothetical	hypothetical protein
NGFG_02024	1017.28	0.0679813	0.521115	0.636224		NGO_1219	Genetic Information Processing	DeoR family transcriptional regulator%2C glycerol-3-phosphate regulon repressor
NGFG_02329	61.906	0.168801	0.521543	0.636364		NGO_04785	no_GeneCat_found	transposase
NGFG_00508	483.902	-0.156162	0.524517	0.639225		NGO_0357	Hypothetical	hypothetical protein
NGFG_01446	470.346	-0.123337	0.524377	0.639225		NGO_1482	Hypothetical	hypothetical protein
NGFG_01499	680.257	0.118912	0.52525	0.639736		NGO_1420	Hypothetical	thiamine biosynthesis lipoprotein
NGFG_01170	367.491	0.195106	0.527572	0.641796	hscB	NGO_0630	Genetic Information Processing	Fe-S protein assembly co-chaperone HscB
NGFG_02460	45.238	-0.187645	0.527445	0.641796		NGO_1704	Hypothetical	hypothetical protein
NGFG_01782	4041.01	-0.0412432	0.528546	0.642596		NGO_1866	Environmental Information Processing	two-component system transcriptional response regulator
NGFG_01367	4800.66	-0.0998923	0.529591	0.643481	nadB	NGO_1568	Hypothetical	L-aspartate oxidase
NGFG_01776	461.358	0.146044	0.530176	0.643807			no_FA1090_Ortholog	hypothetical protein
NGFG_00518	2528.37	0.0812314	0.530661	0.644012	radA	NGO_0367	Genetic Information Processing	DNA repair protein RadA
NGFG_00017	810.589	-0.0662278	0.531094	0.644154		NGO_2069	Lipid Metabolism	1-acylglycerol-3-phosphate O-acyltransferase
NGFG_01627	2420.84	0.0473872	0.532109	0.645		NGO_1716	Hypothetical	phosphotransferase
NGFG_01386	1559.25	-0.109016	0.533957	0.64647	ftsL	NGO_1543	Hypothetical	cell division protein FtsL
NGFG_01227	877.528	-0.099715	0.535011	0.647075		NGO_0570	Hypothetical	CreA protein
NGFG_00095	1999.24	-0.0649117	0.535094	0.647075		NGO_2141	Genetic Information Processing	ParB-like chromosome partition protein
NGFG_01340	198.112	-0.182753	0.537182	0.648544			no_FA1090_Ortholog	hypothetical protein
NGFG_01771	13622	0.148181	0.537584	0.648544	rplK	NGO_1855	Genetic Information Processing	50S ribosomal protein L11
NGFG_01923	223.016	-0.196611	0.541282	0.652232		NGO_1965	Hypothetical	hypothetical protein
NGFG_01747	5837.64	-0.178898	0.541667	0.652309	rpsQ	NGO_1830	Genetic Information Processing	30S ribosomal protein S17
NGFG_00535	562.97	-0.0606987	0.543774	0.654459		NGO_0383	Hypothetical	ribosomal RNA large subunit methyltransferase E
NGFG_00451	1446.12	-0.0792714	0.546138	0.656669		NGO_0306	Hypothetical	hypothetical protein
NGFG_02417	107.986	0.244287	0.546256	0.656669			no_FA1090_Ortholog	hypothetical protein
NGFG_00664	57.738	0.297714	0.546823	0.656963		NGO_1070	Hypothetical	hypothetical protein
NGFG_01353	4222.54	-0.0660807	0.548644	0.658761		NGO_1581	Environmental Information Processing	PiT family inorganic phosphate transporter
NGFG_02137	1126.48	0.0776241	0.553437	0.664125		NGO_1687	Hypothetical	hypothetical protein
NGFG_02361	3.72785	0.558061	0.555183	0.665827		NGO_1120	Phage Associated	phage protein
NGFG_00411	1594.25	0.115356	0.557758	0.66852		NGO_0270	Hypothetical	hypothetical protein
NGFG_00300	74.4028	-0.170511	0.559393	0.670086			no_FA1090_Ortholog	hypothetical protein
NGFG_01390	2018.72	0.0493714	0.560629	0.671171		NGO_1539	Amino Acid Metabolism	UDP-N-acetylmuramoyl-tripeptide-D-alanyl-D-alanine ligase
NGFG_02266	162.202	-0.148949	0.56251	0.673027		NGO_0528	Transposase	transposase
NGFG_00684	625.205	-0.103147	0.563431	0.673732		NGO_1055	Cellular Processes/Organismal Systems/Human Disease	acyl-CoA thioester hydrolase
NGFG_02257	630.115	-0.11447	0.564097	0.674133			no_FA1090_Ortholog	hypothetical protein
NGFG_00263	230.027	0.0860156	0.567358	0.677632		NGO_0124	Hypothetical	hypothetical protein
NGFG_00800	169.688	-0.0988377	0.574475	0.685326		NGO_04890	no_GeneCat_found	hypothetical protein
NGFG_02370	214.608	0.182222	0.574272	0.685326		NGO_1130	Phage Associated	phage protein
NGFG_01513	515.305	0.0837031	0.575988	0.686729		NGO_1405	Hypothetical	hypothetical protein
NGFG_01482	2781.74	-0.0576632	0.579452	0.690051	dsbC	NGO_1438	Hypothetical	thiol:disulfide interchange protein DsbC
NGFG_01869	7319.45	-0.0719286	0.579398	0.690051		NGO_2016	Hypothetical	membrane protein
NGFG_00817	5880.06	-0.059162	0.580801	0.691252	lpdA	NGO_0915	Carbohydrate Metabolism	dihydrolipoyl dehydrogenase
NGFG_00596	518.155	0.0731152	0.581993	0.692265		NGO_0443	Glycan Biosynthesis and Metabolism	D-alanyl-D-alanine carboxypeptidase (penicillin-binding protein 5/6)
NGFG_01491	555.945	0.120107	0.583405	0.693539		NGO_1428	Hypothetical	hypothetical protein
NGFG_01564	358.535	0.112582	0.585005	0.695035		NGO_1355	Environmental Information Processing	NSS family neurotransmitter:Na+ symporter
NGFG_00621	159.659	-0.207735	0.589224	0.698717		NGO_0465	Phage Associated	phage protein
NGFG_01250	1741.64	-0.0543815	0.58902	0.698717	ygfZ	NGO_0548	Hypothetical	tRNA-modifying protein YgfZ
NGFG_01697	9473.86	0.0817026	0.588684	0.698717		NGO_1785	Genetic Information Processing	rne/Rng family ribonuclease
NGFG_01791	1385.2	-0.049695	0.589478	0.698717		NGO_1876	Nucleotide Metabolism	aspartate carbamoyltransferase regulatory chain
NGFG_00943	273.902	0.0637155	0.589872	0.698777	ung	NGO_0786	Genetic Information Processing	uracil-DNA glycosylase
NGFG_01917	93.3242	-0.230748	0.592026	0.70092		NGO_1969	Hypothetical	hypothetical protein
NGFG_01960	595.081	-0.0918377	0.592831	0.701466		NGO_1928	Cellular Processes/Organismal Systems/Human Disease	acetyltransferase
NGFG_01831	321.389	0.0723919	0.596574	0.705484	efeB	NGO_2051	Hypothetical	dye decolorizing peroxidase
NGFG_01872	978.391	-0.0701257	0.598985	0.707923		NGO_2013	Cellular Processes/Organismal Systems/Human Disease	polar amino acid ABC transporter ATP-binding protein
NGFG_01431	550.103	0.0741082	0.600935	0.709815		NGO_1500	Metabolism of Other Amino Acids	glutamate racemase
NGFG_00327	5383.03	-0.0454679	0.603547	0.712487	secD	NGO_0189	Genetic Information Processing	protein-export membrane protein SecD
NGFG_01605	2070.46	-0.0595078	0.605436	0.714302	yegQ	NGO_1314	Cellular Processes/Organismal Systems/Human Disease	protease
NGFG_01770	20326.1	0.0900881	0.605967	0.714514	rplA	NGO_1854	Genetic Information Processing	50S ribosomal protein L1
NGFG_00696	1126.51	0.0377393	0.608812	0.717037		NGO_1044	Hypothetical	hypothetical protein
NGFG_01857	60.4231	-0.212884	0.60855	0.717037		NGO_2026	Hypothetical	hypothetical protein
NGFG_00225	1150.3	-0.0857271	0.616854	0.726089	ribD	NGO_0089	Metabolism of Cofactors and Vitamins	riboflavin biosynthesis protein RibD
NGFG_00879	501.618	-0.0536976	0.618519	0.726367		NGO_0850	Amino Acid Metabolism	gamma-glutamyl phosphate reductase
NGFG_01532	600.035	0.102931	0.617578	0.726367			no_FA1090_Ortholog	MafB protein
NGFG_01688	820.98	0.0933493	0.618166	0.726367	gap	NGO_1776	Carbohydrate Metabolism	glyceraldehyde-3-phosphate dehydrogenase%2C type I
NGFG_01722	487.213	-0.0691444	0.6181	0.726367		NGO_1808	Amino Acid Metabolism	D-amino acid dehydrogenase small subunit
NGFG_00898	3205.34	0.0888913	0.61908	0.726606	hscA	NGO_0829	Genetic Information Processing	Fe-S protein assembly chaperone HscA
NGFG_02330	5704.61	0.0554856	0.619505	0.726686		NGO_1277a	Cellular Processes/Organismal Systems/Human Disease	opacity protein
NGFG_00675	2234.85	-0.0628004	0.619921	0.726754		NGO_1063	Hypothetical	lipoprotein
NGFG_00719	49.5217	-0.134403	0.620546	0.727068			no_FA1090_Ortholog	hypothetical protein
NGFG_02354	83.5963	-0.138255	0.622313	0.728719		NGO_05770	no_GeneCat_found	phage protein
NGFG_00318	723.614	-0.0651018	0.623538	0.728895	maf	NGO_0180	Cellular Processes/Organismal Systems/Human Disease	septum formation protein Maf
NGFG_00349	958.394	-0.0408023	0.623344	0.728895	hisH	NGO_0213	Amino Acid Metabolism	imidazole glycerol phosphate synthase subunit hisH
NGFG_01408	64.0368	0.181651	0.623354	0.728895			no_FA1090_Ortholog	hypothetical protein
NGFG_01730	9324.03	0.0750247	0.62585	0.731177	rplQ	NGO_1817	Genetic Information Processing	50S ribosomal protein L17
NGFG_02434	35.6842	-0.144929	0.626514	0.731532			no_FA1090_Ortholog	hypothetical protein
NGFG_02254	138.956	0.0934566	0.628182	0.733059			no_FA1090_Ortholog	hypothetical protein
NGFG_00966	41.1787	-0.13848	0.629485	0.734066			no_FA1090_Ortholog	hypothetical protein
NGFG_01834	113.937	-0.0965264	0.629766	0.734066		NGO_11035	no_GeneCat_found	FTR1 family protein
NGFG_02190	205.678	0.110507	0.630793	0.73477		NGO_1132	Phage Associated	phage protein
NGFG_02041	1230.74	-0.0502384	0.631093	0.73477	ilvN	NGO_1235	Carbohydrate Metabolism	acetolactate synthase%2C small subunit
NGFG_02283	105.923	-0.105775	0.634283	0.738061			no_FA1090_Ortholog	hypothetical protein
NGFG_00158	200.269	0.085031	0.635859	0.739473		NGO_0022	Hypothetical	hypothetical protein
NGFG_00638	25.5389	0.205434	0.639084	0.742374		NGO_1102	Phage Associated	phage protein
NGFG_02295	15.1444	0.239044	0.639893	0.742889		NGO_0485	Genetic Information Processing	DnaB family phage replicative helicase
NGFG_00423	1138.59	-0.0420123	0.642733	0.745336		NGO_0282	Cellular Processes/Organismal Systems/Human Disease	rare lipoprotein B
NGFG_00442	7783.19	-0.071514	0.642589	0.745336	rpmI	NGO_0297	Genetic Information Processing	50S ribosomal protein L35
NGFG_01999	351.6	0.0758441	0.643525	0.745828		NGO_1192	Hypothetical	holin-like protein
NGFG_01230	569.923	0.118965	0.644283	0.745858		NGO_0567	Carbohydrate Metabolism	fumarylacetoacetate hydrolase
NGFG_01485	334.59	0.139329	0.646739	0.747849		NGO_1435	Cellular Processes/Organismal Systems/Human Disease	cadmium resistance transporter
NGFG_01055	2869	0.063084	0.650072	0.751277		NGO_0731	Phage Associated	phage protein
NGFG_01549	562.711	-0.0601874	0.650796	0.751687		NGO_1370	Hypothetical	hypothetical protein
NGFG_02255	298.69	0.0582195	0.654971	0.75565			no_FA1090_Ortholog	hypothetical protein
NGFG_01116	501.123	-0.0589692	0.658572	0.758944	radC	NGO_0681	Genetic Information Processing	DNA repair protein RadC
NGFG_02483	1810.71	-0.0613151	0.659081	0.7591		NGO_1040a	Cellular Processes/Organismal Systems/Human Disease	opacity protein
NGFG_00368	739.469	-0.0850245	0.659538	0.759196		NGO_0232	Hypothetical	endoribonuclease L-PSP
NGFG_01534	313.061	0.1033	0.660823	0.760246			no_FA1090_Ortholog	MafB protein
NGFG_00667	77.0131	-0.240803	0.661767	0.760901			no_FA1090_Ortholog	hypothetical protein
NGFG_00987	86.8057	-0.105127	0.66248	0.76129	traU		no_FA1090_Ortholog	conjugal transfer pilus assembly protein TraU
NGFG_01728	6712.62	-0.0801879	0.665908	0.764798	minD	NGO_09675	no_GeneCat_found	septum site-determining protein minD
NGFG_02311	42.2179	0.121096	0.669303	0.76783			no_FA1090_Ortholog	hypothetical protein
NGFG_00544	1450.27	0.0756107	0.66971	0.767863		NGO_0391	Hypothetical	hypothetical protein
NGFG_01727	3811.23	-0.0793632	0.671798	0.769824	minE	NGO_1814	Genetic Information Processing	cell division topological specificity factor
NGFG_02464	1346.54	-0.117405	0.672692	0.770414			no_FA1090_Ortholog	hypothetical protein
NGFG_02301	54.1295	0.136406	0.674304	0.771826		NGO_0673	Transposase	transposase
NGFG_01283	389.983	-0.076212	0.675798	0.772666		NGO_0514	Phage Associated	phage protein
NGFG_00882	741.129	0.0857785	0.675479	0.772666		NGO_0847	Hypothetical	yecA family protein
NGFG_00262	363.765	0.0580606	0.678308	0.775101		NGO_0123	Cellular Processes/Organismal Systems/Human Disease	Colicin V secretion protein
NGFG_02102	1509.74	0.209188	0.679334	0.775837		NGO_1652	Phage Associated	phage protein
NGFG_01990	76.731	-0.0923096	0.680026	0.776192		NGO_1185	Environmental Information Processing	ArsR family transcriptional regulator
NGFG_01987	1079.9	0.0431366	0.682639	0.778737		NGO_1182	Environmental Information Processing	nitrogen regulatory protein P-II 1
NGFG_00209	539.858	-0.0824075	0.683048	0.778766		NGO_0073	Carbohydrate Metabolism	phosphoglycolate phosphatase
NGFG_00970	50.6043	-0.0946805	0.686781	0.782146			no_FA1090_Ortholog	hypothetical protein
NGFG_01083	52.7885	-0.159025	0.688651	0.78302			no_FA1090_Ortholog	hypothetical protein
NGFG_01907	357.545	0.0417554	0.688703	0.78302		NGO_1978	Hypothetical	hypothetical protein
NGFG_00674	5700.6	0.0506332	0.689319	0.783283		NGO_1064	Hypothetical	carbon starvation protein
NGFG_01213	5312.8	0.0925547	0.690532	0.784222	rpsR	NGO_0583	Genetic Information Processing	30S ribosomal protein S18
NGFG_01009	680.389	0.0545139	0.695624	0.789564		NGO_0780	Hypothetical	hypothetical protein
NGFG_01285	226.545	0.0807748	0.696446	0.790056		NGO_0511	Hypothetical	phage protein
NGFG_02151	630.09	-0.0403296	0.698161	0.79156		NGO_1273	Hypothetical	hypothetical protein
NGFG_01668	98.8997	-0.105356	0.699321	0.792434			no_FA1090_Ortholog	hypothetical protein
NGFG_00430	7066.89	0.0583591	0.701928	0.794946	rpoH	NGO_0288	Genetic Information Processing	alternative sigma factor RpoH
NGFG_01127	1417.71	0.0736201	0.7026	0.795264		NGO_0670	Genetic Information Processing	RNA methyltransferase%2C TrmH family%2C group 1
NGFG_00139	1690.76	0.0502354	0.70339	0.795273	ppk1	NGO_0003	Energy Metabolism	polyphosphate kinase
NGFG_01053	108.573	-0.148125	0.703062	0.795273			no_FA1090_Ortholog	hypothetical protein
NGFG_00640	130.917	-0.0736382	0.705847	0.797607		NGO_1099	Phage Associated	phage protein
NGFG_01729	3094.3	-0.0697351	0.706455	0.797851	minC	NGO_1816	Genetic Information Processing	septum site-determining protein MinC
NGFG_01708	218.037	-0.117597	0.707773	0.798895			no_FA1090_Ortholog	hypothetical protein
NGFG_00901	654.038	-0.0344145	0.708854	0.799673	fdx	NGO_0825	Cellular Processes/Organismal Systems/Human Disease	ferredoxin%2C 2Fe-2S type%2C ISC system protein
NGFG_00620	187.488	-0.131845	0.709641	0.800116		NGO_0464	Phage Associated	phage protein
NGFG_00986	112.491	-0.0753959	0.711022	0.801229	trbC		no_FA1090_Ortholog	type-F conjugative transfer system pilin assembly protein TrbC
NGFG_00105	7370.18	0.0620776	0.711763	0.80162		NGO_2151	Energy Metabolism	ATP synthase F1%2C epsilon chain
NGFG_00479	579.763	-0.0662209	0.715513	0.805128		NGO_0329a	no_GeneCat_found	bacterioferritin-associated ferredoxin
NGFG_02324	11.1028	0.239056	0.716332	0.805428			no_FA1090_Ortholog	transposase
NGFG_00995	40.2613	-0.142288	0.718168	0.807046	traK		no_FA1090_Ortholog	type-F conjugative transfer system secretin TraK
NGFG_02234	14.3739	0.178071	0.722902	0.811918		NGO_0428	Hypothetical	hypothetical protein
NGFG_02029	828.398	0.0452334	0.7242	0.812705		NGO_1222	Hypothetical	OsmC family redox protein
NGFG_02485	117.04	0.0585001	0.724403	0.812705			no_FA1090_Ortholog	pilin pilS2c2
NGFG_00803	2579.63	-0.0325294	0.725408	0.813385	metF	NGO_0929	Energy Metabolism	5%2C10-methylenetetrahydrofolate reductase
NGFG_00968	178.833	0.0527695	0.728153	0.815563			no_FA1090_Ortholog	hypothetical protein
NGFG_00260	64.3298	-0.155558	0.729134	0.816213		NGO_00655	no_GeneCat_found	hypothetical protein
NGFG_00641	225.49	0.0558217	0.730147	0.816897		NGO_1098	Phage Associated	PBSX family phage terminase%2C large subunit
NGFG_00432	959.028	0.0685851	0.739057	0.825606	lnt	NGO_0289	Cellular Processes/Organismal Systems/Human Disease	apolipoprotein N-acyltransferase
NGFG_01295	137.277	0.317606	0.739326	0.825606		NGO_0501	no_GeneCat_found	phage protein
NGFG_00984	334.927	-0.0519863	0.738923	0.825606	traN		no_FA1090_Ortholog	conjugal transfer mating pair stabilization protein TraN
NGFG_00983	104.312	0.0719631	0.739555	0.825606			no_FA1090_Ortholog	hypothetical protein
NGFG_02363	360.445	0.095723	0.741055	0.826827			no_FA1090_Ortholog	hypothetical protein
NGFG_02077	33.6956	-0.115362	0.741468	0.826835		NGO_1145	Phage Associated	hypothetical protein
NGFG_02106	10092	0.0422345	0.743487	0.828631		NGO_1656	Hypothetical	hypothetical protein
NGFG_01509	614.391	-0.0320859	0.745179	0.829608		NGO_1410	Hypothetical	hypothetical protein
NGFG_00048	1810.71	0.0229623	0.744779	0.829608	lysA	NGO_2098	Hypothetical	diaminopimelate decarboxylase
NGFG_01215	5800.29	-0.0385006	0.751452	0.834716	rpsF	NGO_0581	Genetic Information Processing	30S ribosomal protein S6
NGFG_00763	908.068	-0.0281617	0.751155	0.834716		NGO_0972	Metabolism of Terpenoids and Polyketides	2-C-methyl-D-erythritol 4-phosphate cytidylyltransferase
NGFG_02163	605.534	0.0541783	0.751819	0.834716		NGO_1287	Hypothetical	GTP-binding protein
NGFG_01553	330.359	-0.0432737	0.750963	0.834716	mtrR	NGO_1366	Genetic Information Processing	TetR/AcrR family transcriptional regulator%2C acrAB operon repressor
NGFG_01951	565.283	-0.0688734	0.750943	0.834716		NGO_1938	Hypothetical	hypothetical protein
NGFG_00673	508.031	-0.0395689	0.758111	0.840326		NGO_1065	Hypothetical	hypothetical protein
NGFG_02304	13.0208	0.195785	0.759445	0.841346			no_FA1090_Ortholog	hypothetical protein
NGFG_01052	596.122	-0.071115	0.764602	0.846598		NGO_03890	no_GeneCat_found	phage integrase
NGFG_01280	2091.73	-0.0448509	0.767503	0.848501		NGO_0517	Cellular Processes/Organismal Systems/Human Disease	antitoxin
NGFG_00764	449.465	-0.0372778	0.767727	0.848501		NGO_0971	Metabolism of Terpenoids and Polyketides	2-C-methyl-D-erythritol 2%2C4-cyclodiphosphate synthase
NGFG_02129	4145.68	0.0620469	0.766965	0.848501	rpmG	NGO_1679	Genetic Information Processing	50S ribosomal protein L33
NGFG_01813	330.708	-0.0391348	0.767989	0.848501	rfbC	NGO_1898a	no_GeneCat_found	dTDP-4-dehydrorhamnose 3%2C5-epimerase
NGFG_01328	1139.03	-0.0407095	0.768745	0.848874		NGO_1609	Glycan Biosynthesis and Metabolism	KpsF/GutQ family sugar isomerase
NGFG_02138	738.527	0.0372734	0.770063	0.849869	ompU	NGO_1688	Cellular Processes/Organismal Systems/Human Disease	outer membrane protein OmpU
NGFG_00400	1683.29	0.0446559	0.772007	0.85109	lbpA	NGO_0260a	no_GeneCat_found	lactoferrin-binding protein A
NGFG_00639	83.1262	-0.0732535	0.771681	0.85109		NGO_1101	Phage Associated	phage protein
NGFG_01488	127.493	-0.0516121	0.775304	0.854262		NGO_1432	Hypothetical	Tat (Twin-arginine translocation) pathway signaling protein
NGFG_01131	540.559	-0.0387213	0.77705	0.855722		NGO_0666	Hypothetical	hypothetical protein
NGFG_00373	6037.82	-0.0303615	0.778595	0.856497	zipA	NGO_0236	Hypothetical	hypothetical protein
NGFG_00752	11674.5	-0.0489638	0.778463	0.856497		NGO_0983	Environmental Information Processing	outer membrane protein H.8
NGFG_01562	771.795	-0.0302275	0.779815	0.857375		NGO_1357	Nucleotide Metabolism	thymidylate synthase
NGFG_00381	1845.76	-0.0460656	0.780405	0.85756	kdsB	NGO_0245	Glycan Biosynthesis and Metabolism	3-deoxy-manno-octulosonate cytidylyltransferase
NGFG_00101	11035.7	0.0468522	0.781349	0.858134		NGO_2147	Energy Metabolism	ATP synthase F1%2C subunit delta
NGFG_00978	57.0326	0.0825814	0.783423	0.859483			no_FA1090_Ortholog	hypothetical protein
NGFG_01922	139.327	-0.129945	0.784149	0.859816		NGO_1966	Hypothetical	hypothetical protein
NGFG_00896	1919.76	0.040536	0.789908	0.864267		NGO_0831	Energy Metabolism	oxidoreductase
NGFG_01578	2318.55	0.0234304	0.789653	0.864267	glmM	NGO_1341	Carbohydrate Metabolism	phosphoglucosamine mutase
NGFG_01432	451.614	0.038266	0.78921	0.864267		NGO_1499	Hypothetical	hypothetical protein
NGFG_01754	9350.06	-0.0596505	0.791956	0.866043	rplW	NGO_1836	Genetic Information Processing	50S ribosomal protein L23
NGFG_00517	30.8641	0.105798	0.793269	0.866463			no_FA1090_Ortholog	hypothetical protein
NGFG_00619	146.694	-0.0760485	0.793134	0.866463		NGO_0463	Phage Associated	phage protein
NGFG_00959	124.564	0.0884718	0.793619	0.866463			no_FA1090_Ortholog	hypothetical protein
NGFG_02275	513.125	-0.0250662	0.794574	0.86704		NGO_0252	Hypothetical	lipoprotein
NGFG_00578	2688.89	-0.0242661	0.797415	0.869674	der	NGO_0424	Genetic Information Processing	GTP-binding protein EngA
NGFG_02433	26.5282	-0.0971259	0.799521	0.871503			no_FA1090_Ortholog	hypothetical protein
NGFG_02484	5192.92	-0.0442887	0.800532	0.872139		NGO_11140	no_GeneCat_found	pilin pilS2c1
NGFG_01406	101.954	-0.0726884	0.801456	0.872677			no_FA1090_Ortholog	aconitate hydratase
NGFG_00068	264.761	-0.0352973	0.802688	0.873551			no_FA1090_Ortholog	aldehyde dehydrogenase
NGFG_02430	41.5458	0.0727035	0.803362	0.873817			no_FA1090_Ortholog	hypothetical protein
NGFG_01801	386.255	-0.0293556	0.804315	0.874386		NGO_1888	Hypothetical	hypothetical protein
NGFG_00284	1548.23	-0.0299254	0.805287	0.874976	hemC	NGO_0146	Metabolism of Cofactors and Vitamins	porphobilinogen deaminase
NGFG_01486	1434.38	0.0213435	0.805805	0.87507		NGO_1434	Cellular Processes/Organismal Systems/Human Disease	NitT/TauT ABC transporter ATP-binding protein
NGFG_00566	1544.03	0.0331824	0.807243	0.876164		NGO_0412	Hypothetical	ribosome-associated protein
NGFG_01645	565.966	0.0243917	0.808737	0.877318		NGO_1734	Genetic Information Processing	exodeoxyribonuclease 7 small subunit
NGFG_00718	9.05649	-0.237725	0.811011	0.878379		NGO_1013a	no_GeneCat_found	phage protein
NGFG_02461	217.871	0.0393991	0.810773	0.878379			no_FA1090_Ortholog	hypothetical protein
NGFG_00156	391.066	0.0308985	0.813336	0.880428		NGO_0020	Hypothetical	thiosulfate sulfurtransferase
NGFG_01752	11261.9	-0.0407374	0.814249	0.880948	rpsS	NGO_1834	Genetic Information Processing	30S ribosomal protein S19
NGFG_00009	23.0157	-0.125187	0.815293	0.881609			no_FA1090_Ortholog	hypothetical protein
NGFG_01556	12523.2	-0.0279498	0.816566	0.882047	mtrE	NGO_1363	Cellular Processes/Organismal Systems/Human Disease	NodT family efflux transporter%2C outer membrane factor (OMF) lipoprotein
NGFG_01832	187.592	0.0445156	0.816225	0.882047	efeO	NGO_2050	Hypothetical	UPF0409 lipoprotein
NGFG_00524	2756.67	-0.0366633	0.819564	0.884623		NGO_0373	Environmental Information Processing	His/Glu/Gln/Arg/opine family amino ABC transporter%2C permease%2C 3-TM region
NGFG_02348	77.7079	0.104973	0.81982	0.884623		NGO_1069	Hypothetical	hypothetical protein
NGFG_02372	457.296	0.0445307	0.820515	0.884904		NGO_1136	Hypothetical	hypothetical protein
NGFG_00352	1278	0.0333102	0.821191	0.884969	fbpB	NGO_0216	Environmental Information Processing	Fe(3+)-transport system permease fbpB 2
NGFG_01346	64.3885	0.0719272	0.823231	0.886423		NGO_1593	Hypothetical	hypothetical protein
NGFG_00637	33.8789	0.0641745	0.825772	0.888687	ninB	NGO_1103	Phage Associated	phage protein
NGFG_02076	25.5154	0.0791751	0.82655	0.889054		NGO_1144	Phage Associated	hypothetical protein
NGFG_00441	2582.91	0.0322746	0.827914	0.889581	infC	NGO_0296	Genetic Information Processing	translation initiation factor IF-3
NGFG_02366	21.6878	-0.120772	0.827558	0.889581		NGO_0470	no_GeneCat_found	phage protein
NGFG_02130	7264.45	0.0340735	0.82969	0.891018	rpmB	NGO_1680	Genetic Information Processing	50S ribosomal protein L28
NGFG_02310	54.8963	-0.0659887	0.83226	0.892997			no_FA1090_Ortholog	hypothetical protein
NGFG_00634	127.083	0.0398004	0.832411	0.892997		NGO_1636	Genetic Information Processing	phage replication protein
NGFG_00512	2368.07	-0.0127913	0.833292	0.893471	hemY	NGO_0361	Hypothetical	heme biosynthesis-associated protein HemY
NGFG_01228	1090.16	-0.0419888	0.83392	0.893675		NGO_0569	Hypothetical	transcriptional regulator
NGFG_00511	2987.05	-0.0166805	0.835279	0.893838		NGO_0360	Hypothetical	hypothetical protein
NGFG_00888	673.398	-0.0226167	0.835296	0.893838		NGO_0842	Hypothetical	HAD hydrolase%2C family IB
NGFG_01743	8951.1	-0.0382805	0.836214	0.894247	rpsN	NGO_18261	Genetic Information Processing	30S ribosomal protein S14
NGFG_01536	138.144	-0.0808063	0.838548	0.896273		NGO_1383	Hypothetical	hypothetical protein
NGFG_00269	589.86	0.0183114	0.840214	0.897211	queD	NGO_0131	Metabolism of Cofactors and Vitamins	queuosine biosynthesis protein QueD
NGFG_01074	7412.89	-0.0228964	0.840309	0.897211		NGO_0717	Carbohydrate Metabolism	glucokinase
NGFG_02036	1008.92	0.0177168	0.843697	0.899885	lptG	NGO_1229	Hypothetical	lipopolysaccharide exporter permease
NGFG_00938	784.411	-0.0203447	0.844871	0.900193		NGO_0791	Hypothetical	UPF0250 protein
NGFG_01623	533.363	-0.0271749	0.844843	0.900193		NGO_1712	Hypothetical	hypothetical protein
NGFG_02360	45.7501	-0.0994891	0.847357	0.902369			no_FA1090_Ortholog	hypothetical protein
NGFG_00301	45.468	-0.0977905	0.848348	0.902951		NGO_0163	Hypothetical	hypothetical protein
NGFG_01931	1148.68	-0.0170567	0.849547	0.903754		NGO_1958	Hypothetical	iron transporter outer membrane receptor
NGFG_01256	500.272	0.0215901	0.850912	0.90426		NGO_0542	Hypothetical	fur family transcriptional regulator%2C zinc uptake regulator
NGFG_01764	12.1628	-0.103804	0.850659	0.90426		NGO_09875	no_GeneCat_found	hypothetical protein
NGFG_00516	161.196	-0.0421296	0.851702	0.904627		NGO_0365	Amino Acid Metabolism	DNA-cytosine methyltransferase
NGFG_00270	488.23	-0.0232509	0.853432	0.905992		NGO_00715	no_GeneCat_found	membrane protein
NGFG_02421	104.842	0.0332749	0.854463	0.906613		NGO_1395	Hypothetical	bacteriocin resistance protein
NGFG_00717	12.0682	-0.166374	0.856557	0.908361		NGO_1015	Phage Associated	hypothetical protein
NGFG_01284	325.175	0.0461518	0.858277	0.90945		NGO_0513	Phage Associated	phage protein
NGFG_00991	458.304	-0.0393376	0.858477	0.90945	traC		no_FA1090_Ortholog	type-IV secretion system protein TraC
NGFG_01189	1148.02	0.0195242	0.861658	0.912173		NGO_0609	Hypothetical	hypothetical protein
NGFG_00990	193.678	0.0252752	0.862323	0.912173			no_FA1090_Ortholog	hypothetical protein
NGFG_00839	7269.72	0.0151887	0.862393	0.912173		NGO_0893	Energy Metabolism	oxidoreductase
NGFG_02362	318.714	-0.0626648	0.863779	0.913163		NGO_0474	Phage Associated	phage protein
NGFG_01751	10215.3	0.0401025	0.865025	0.913579	rplV	NGO_1833	Genetic Information Processing	50S ribosomal protein L22
NGFG_00024	325.023	-0.0239741	0.86507	0.913579		NGO_2076	Carbohydrate Metabolism	thermoresistant glucokinase family carbohydrate kinase
NGFG_01305	83.8875	0.0484474	0.866406	0.914515		NGO_0491	Phage Associated	phage protein
NGFG_01453	458.526	-0.0173741	0.867033	0.914702	crgA	NGO_1474	Environmental Information Processing	LysR family transcriptional regulator
NGFG_00448	609.581	0.0530835	0.871575	0.919017		NGO_0303	Hypothetical	restriction endonuclease
NGFG_00304	89.4796	0.0381056	0.878764	0.923881		NGO_0166	Hypothetical	hypothetical protein
NGFG_00998	36.9804	0.0625544	0.878367	0.923881	traA		no_FA1090_Ortholog	conjugal transfer pilus assembly protein TraA
NGFG_00964	23.648	-0.0597727	0.878917	0.923881			no_FA1090_Ortholog	hypothetical protein
NGFG_01479	702.41	-0.0177992	0.879367	0.923881		NGO_1441	Cellular Processes/Organismal Systems/Human Disease	prepilin-type N-terminal cleavage/methylation domain-containing protein
NGFG_02319	85.9436	0.0351462	0.881044	0.925165			no_FA1090_Ortholog	hypothetical protein
NGFG_00018	837.134	0.0221149	0.88204	0.925733	gmhB	NGO_2070	Glycan Biosynthesis and Metabolism	D%2CD-heptose 1%2C7-bisphosphate phosphatase
NGFG_01533	258.065	0.0584462	0.88401	0.927321		NGO_1586	Hypothetical	hypothetical protein
NGFG_00945	254.026	-0.0290899	0.884598	0.92746			no_FA1090_Ortholog	hypothetical protein
NGFG_01168	821.248	-0.0179198	0.88541	0.927833	iscA	NGO_0632	Hypothetical	iron-sulfur cluster assembly protein IscA
NGFG_02000	562.74	-0.0201497	0.88634	0.928329		NGO_1193	Hypothetical	LrgB family protein
NGFG_01787	8651.31	0.0147054	0.888581	0.930198	def	NGO_1871	Amino Acid Metabolism	peptide deformylase
NGFG_01868	1421.12	-0.0173345	0.892908	0.933767	slyX	NGO_2017	Hypothetical	SlyX protein
NGFG_00176	1664.07	-0.0197657	0.894715	0.934225	prmA	NGO_0043	Genetic Information Processing	ribosomal protein L11 methyltransferase
NGFG_01644	1268.41	0.0234284	0.894345	0.934225	rsgA	NGO_1733	Metabolism of Cofactors and Vitamins	ribosome small subunit-dependent GTPase A
NGFG_00273	1481.95	-0.019287	0.895209	0.934251		NGO_0136	Hypothetical	Na+:H+ antiporter
NGFG_01341	67.5131	-0.0582069	0.895965	0.93456		NGO_1596	Hypothetical	hypothetical protein
NGFG_00505	838.319	0.0137158	0.89784	0.935557		NGO_0354	Hypothetical	hypothetical protein
NGFG_00109	1451.34	0.0113682	0.897521	0.935557	lgtB	NGO_2156	Carbohydrate Metabolism	lacto-N-neotetraose biosynthesis glycosyltransferase lgtB
NGFG_00453	78.485	0.0438674	0.900502	0.93785		NGO_01650	no_GeneCat_found	hypothetical protein
NGFG_00928	2466.02	-0.00844162	0.901829	0.938751	rnr	NGO_0801	Genetic Information Processing	ribonuclease R
NGFG_00398	909.321	0.0148718	0.905758	0.941595	lbpB		no_FA1090_Ortholog	lactoferrin binding protein B
NGFG_02439	61.6623	0.0570215	0.905321	0.941595		NGO_1590	Hypothetical	hypothetical protein
NGFG_01802	1726.92	0.0143508	0.905949	0.941595		NGO_1889	Hypothetical	lipoprotein
NGFG_02377	15.6487	-0.0740505	0.907677	0.942908		NGO_1143	Phage Associated	phage protein
NGFG_00255	1459.46	-0.0157138	0.910071	0.944437	recG	NGO_0117	Genetic Information Processing	ATP-dependent DNA helicase RecG
NGFG_00586	1106.2	-0.0157322	0.910077	0.944437		NGO_0434	Hypothetical	hypothetical protein
NGFG_00085	708.56	-0.0191187	0.912535	0.946505		NGO_2131	Genetic Information Processing	stringent starvation protein B
NGFG_00256	1598.9	0.0194012	0.913696	0.947226		NGO_0118	Amino Acid Metabolism	N-acetyl-gamma-glutamyl-phosphate reductase
NGFG_01552	33.2028	-0.0585873	0.914848	0.947937		NGO_1367	Hypothetical	hypothetical protein
NGFG_00496	5349.2	-0.00675985	0.915404	0.948031	lepA	NGO_0344	Cellular Processes/Organismal Systems/Human Disease	GTP-binding protein LepA
NGFG_01266	541.081	-0.0225664	0.916491	0.948674		NGO_0532	Hypothetical	hypothetical protein
NGFG_00372	2936.95	0.0230078	0.919042	0.949329	ligA	NGO_0235	Genetic Information Processing	DNA ligase
NGFG_01229	736.083	0.0205762	0.918656	0.949329	ruvX	NGO_0568	Genetic Information Processing	YqgF family RNAse H domain-containing protein
NGFG_01193	565.506	-0.0126375	0.92019	0.949329		NGO_0605	Nucleotide Metabolism	cytidylate kinase
NGFG_02347	59.2295	-0.0535396	0.918319	0.949329			no_FA1090_Ortholog	hypothetical protein
NGFG_02078	132.058	0.0205776	0.919674	0.949329		NGO_1146	Phage Associated	phage protein
NGFG_01707	213.525	0.0245083	0.920392	0.949329			no_FA1090_Ortholog	hypothetical protein
NGFG_00464	4718.05	0.0117949	0.922735	0.951211	recN	NGO_0318	Hypothetical	DNA repair protein RecN
NGFG_01457	655.056	-0.00982318	0.923353	0.951211		NGO_1471	Hypothetical	hypothetical protein
NGFG_01744	11982.1	-0.0279271	0.923619	0.951211	rplE	NGO_1827	Genetic Information Processing	50S ribosomal protein L5
NGFG_02365	30.836	-0.0443533	0.924289	0.951419		NGO_1622	Phage Associated	phage protein
NGFG_00447	119.776	-0.0370186	0.924814	0.951478		NGO_0302	Hypothetical	hypothetical protein
NGFG_00264	148.95	0.0178825	0.92916	0.955466		NGO_0125	Hypothetical	hypothetical protein
NGFG_00992	149.444	0.0202118	0.930443	0.956302	traV		no_FA1090_Ortholog	type IV conjugative transfer system protein TraV
NGFG_01595	643.249	-0.00737722	0.933194	0.958645		NGO_1322	Genetic Information Processing	DNA-3-methyladenine glycosylase I
NGFG_00383	262.585	0.0111913	0.934831	0.959842		NGO_0247	Hypothetical	hypothetical protein
NGFG_01955	1679.55	-0.0133762	0.937215	0.961803	waaC	NGO_1934	Glycan Biosynthesis and Metabolism	lipopolysaccharide heptosyltransferase I
NGFG_02209	71.1467	-0.0163061	0.940183	0.964363			no_FA1090_Ortholog	hypothetical protein
NGFG_01596	1121.85	-0.0109148	0.940891	0.964454	pqiC	NGO_1321	Hypothetical	hypothetical protein
NGFG_01343	210.13	-0.0207288	0.94122	0.964454		NGO_1595	Hypothetical	hypothetical protein
NGFG_01863	5027.71	0.00781285	0.94289	0.965679		NGO_2021	Lipid Metabolism	glycerol-3-phosphate dehydrogenase [NAD(P)+]
NGFG_00563	306.077	0.00756243	0.945318	0.967199	clpS	NGO_0409	Cellular Processes/Organismal Systems/Human Disease	ATP-dependent Clp protease adapter protein ClpS
NGFG_00037	677.51	0.00594336	0.945325	0.967199		NGO_2089	Hypothetical	hypothetical protein
NGFG_01498	243.705	-0.0117777	0.947762	0.969204	nqrM	NGO_1421	Hypothetical	hypothetical protein
NGFG_00446	269.847	0.0137869	0.952443	0.971336		NGO_01615	no_GeneCat_found	DNA (cytosine-5-)-methyltransferase
NGFG_01165	82.0063	-0.0324809	0.952426	0.971336		NGO_0635	Hypothetical	hypothetical protein
NGFG_01519	205.398	-0.00966956	0.952676	0.971336	nosD		no_FA1090_Ortholog	nitrous oxidase accessory protein
NGFG_01338	255.126	0.00876621	0.951989	0.971336		NGO_1598	Hypothetical	endonuclease
NGFG_01889	1059.92	-0.0060117	0.952711	0.971336		NGO_1996	Hypothetical	hypothetical protein
NGFG_02203	68.6722	0.0267885	0.953933	0.972094		NGO_1386a	no_GeneCat_found	hypothetical protein
NGFG_01262	386.943	0.00784396	0.956605	0.974329		NGO_0537	Hypothetical	mercury transport periplasmic protein
NGFG_00184	330.901	0.00576525	0.958718	0.975992		NGO_0050	Hypothetical	DNA (Cytosine-5-)-methyltransferase
NGFG_01638	461.557	-0.0110252	0.959329	0.976126	trmL	NGO_1727	Hypothetical	tRNA (cytidine(34)-2-O)-methyltransferase
NGFG_00599	528.792	0.00899989	0.96084	0.977174	cysW	NGO_0446	Energy Metabolism	sulfate ABC transporter%2C permease CysW
NGFG_01183	98.0781	-0.0115143	0.961454	0.97731		NGO_6151	Hypothetical	2Fe-2S iron-sulfur cluster binding protein
NGFG_01035	965.025	-0.00693624	0.963914	0.978663	narX	NGO_0753	Environmental Information Processing	two-component system%2C NarL family%2C nitrate/nitrite sensor kinase NarX
NGFG_01572	666.21	0.00450965	0.963603	0.978663		NGO_1347	Hypothetical	hypothetical protein
NGFG_01666	2446.14	0.00467037	0.964229	0.978663		NGO_1753	Hypothetical	hypothetical protein
NGFG_00703	595.012	0.00496003	0.970196	0.982759		NGO_1033	Cellular Processes/Organismal Systems/Human Disease	transglycosylase
NGFG_00633	101.588	-0.00794043	0.968784	0.982759			no_FA1090_Ortholog	phage replication protein O domain protein
NGFG_01639	679.898	-0.0072692	0.969699	0.982759		NGO_1728	Hypothetical	rare lipoprotein A
NGFG_01070	473.519	-0.00447927	0.974544	0.986671		NGO_0721	Phage Associated	phage protein
NGFG_00317	337.679	-0.00556644	0.976867	0.987931		NGO_0179	Hypothetical	hypothetical protein
NGFG_01109	1683.82	-0.00207833	0.977686	0.987931		NGO_0688	Hypothetical	hypothetical protein
NGFG_00662	145.117	0.00937713	0.976712	0.987931			no_FA1090_Ortholog	hypothetical protein
NGFG_01846	635.954	0.00395434	0.977732	0.987931	hPr	NGO_2037	Cellular Processes/Organismal Systems/Human Disease	phosphocarrier protein HPr
NGFG_00461	3056.3	-0.00226125	0.980899	0.989943	rapZ	NGO_0315	Hypothetical	UPF0042 nucleotide-binding protein
NGFG_01895	3167.65	0.00358268	0.981183	0.989943	obg	NGO_1990	Genetic Information Processing	GTPase obg
NGFG_00515	120.671	0.00589864	0.982634	0.990425		NGO_0364	Genetic Information Processing	restriction endonuclease
NGFG_01370	3728.84	-0.00370219	0.982202	0.990425	nadC	NGO_1565	Metabolism of Cofactors and Vitamins	nicotinate-nucleotide diphosphorylase (carboxylating)
NGFG_00925	310.399	-0.00332651	0.983178	0.990483		NGO_0804	Hypothetical	carbohydrate kinase
NGFG_02281	671.623	-0.00177231	0.98815	0.992651		NGO_0293	Metabolism of Cofactors and Vitamins	ferrochelatase
NGFG_01275	55.0407	-0.0124526	0.987488	0.992651		NGO_0521	Phage Associated	hypothetical protein
NGFG_01547	2720.97	0.00373363	0.987176	0.992651		NGO_1372	Hypothetical	cytochrome c oxidase subunit
NGFG_01695	1497.75	-0.00177881	0.987991	0.992651	lpxB	NGO_1782	Glycan Biosynthesis and Metabolism	lipid-A-disaccharide synthase
NGFG_01982	363.39	-0.00243642	0.986069	0.992651		NGO_1906	Hypothetical	lipoprotein
NGFG_00100	12452	-0.0022612	0.988259	0.992651		NGO_2146	Energy Metabolism	ATP synthase F0%2C subunit B
NGFG_00947	58.0134	-0.00418186	0.990908	0.994821			no_FA1090_Ortholog	hypothetical protein
NGFG_00774	646.61	0.000445825	0.997305	0.998778		NGO_0961	Hypothetical	segregation and condensation protein A
NGFG_01790	829.941	0.000486363	0.99599	0.998778		NGO_1875	Hypothetical	hypothetical protein
NGFG_01919	51.1388	0.00136236	0.997132	0.998778		NGO_1967	Hypothetical	hypothetical protein
NGFG_00135	2429.35	0.00066514	0.996482	0.998778	rpmH	NGO_2182	Genetic Information Processing	50S ribosomal protein L34
NGFG_02489	136.303	-0.000434963	0.998522	0.999504		NGO_11320	no_GeneCat_found	hypothetical protein
NGFG_01455	1776.85	-9.75795e-05	0.999239	0.999731	pntB	NGO_1472	Metabolism of Cofactors and Vitamins	NAD(P) transhydrogenase subunit beta
NGFG_00661	87.4925	-5.92577e-06	0.99999	0.99999		NGO_1073	Hypothetical	hypothetical protein
NGFG_00626	1.55697	-1.31258	0.362803	NaN		NGO_1120	Phage Associated	phage protein
NGFG_01309	2.81404	0.510281	0.653917	NaN		NGO_0485	Genetic Information Processing	DnaB family phage replicative helicase
NGFG_02358	0.634086	-0.19522	0.954303	NaN			no_FA1090_Ortholog	hypothetical protein
NGFG_02369	1.08658	-0.614926	0.739401	NaN			no_FA1090_Ortholog	hypothetical protein
NGFG_02387	0.873196	-1.6123	0.418411	NaN		NGO_1169	no_GeneCat_found	hypothetical protein
NGFG_02388	1.14805	1.12324	0.705541	NaN		NGO_1170	no_GeneCat_found	hypothetical protein
NGFG_02196	0.811225	-2.30438	0.293539	NaN		NGO_1169	no_GeneCat_found	hypothetical protein
NGFG_02197	1.2122	1.33477	0.649008	NaN		NGO_1170	no_GeneCat_found	hypothetical protein
NGFG_02198	2.20528	0.969688	0.481639	NaN			no_FA1090_Ortholog	replication initiation factor
NGFG_02453	0.432185	-0.920368	0.792641	NaN		NGO_1646	Phage Associated	integral membrane protein
NGFG_02454	0.92763	-0.0942487	0.96144	NaN		NGO_1647	Cellular Processes/Organismal Systems/Human Disease	Zona occludens toxin
NGFG_00002	0.694933	2.97573	0.173928	NaN		NGO_1647	Cellular Processes/Organismal Systems/Human Disease	zona occludens toxin
NGFG_00003	1.60559	0.636532	0.727794	NaN		NGO_1646	Phage Associated	integral membrane protein

## Sheet: A2 - DGE data - Cef60min treatm
Data Sheet 3. Differential gene expression for all genes under 60 min ceftriaxone treatment
* according to McClure et al, 2020
Gene ID in MS11	baseMean	log2FoldChange	P-value	adj. P-value	Genename	Gene ID in FA1090	KEGG category	product
NGFG_01480	2748.59	0.942051	8.45863e-41	1.65282e-37	macA	NGO_1440	Cellular Processes/Organismal Systems/Human Disease	efflux transporter%2C RND family%2C MFP subunit
NGFG_01481	1625.27	1.05552	5.9366e-35	5.80006e-32	macB	NGO_1439	Environmental Information Processing	macrolide export ATP-binding/permease MacB
NGFG_01150	10225.9	1.36402	2.48772e-29	1.62033e-26		NGO_0650	Genetic Information Processing	ATP-dependent RNA helicase
NGFG_01353	4222.54	-0.93008	5.77971e-17	2.82339e-14		NGO_1581	Environmental Information Processing	PiT family inorganic phosphate transporter
NGFG_00088	4377.06	0.513148	2.70804e-14	1.0583e-11	rpsU	NGO_2134	Genetic Information Processing	30S ribosomal protein S21
NGFG_02066	2107.76	-0.652364	2.64849e-13	8.62526e-11	parC	NGO_1259	Genetic Information Processing	DNA topoisomerase 4 subunit A
NGFG_02053	1453.68	1.03016	2.292e-12	6.39794e-10	sohB	NGO_1246	Enzyme Families	signal peptide peptidase SppA%2C 36K type
NGFG_00707	1219.93	0.492213	8.87607e-11	2.16798e-08		NGO_1030	Hypothetical	hypothetical protein
NGFG_01506	2693.87	-0.617691	1.11259e-10	2.41556e-08		NGO_1413	Energy Metabolism	Na(+)-translocating NADH-quinone reductase subunit A
NGFG_00045	1931.61	-0.49603	3.42853e-10	6.69935e-08		NGO_2096	Cellular Processes/Organismal Systems/Human Disease	NSS family neurotransmitter:Na+ symporter
NGFG_01501	3113.59	-0.600607	4.64342e-10	8.2484e-08	nqrF	NGO_1418	Energy Metabolism	Na(+)-translocating NADH-quinone reductase subunit F
NGFG_01659	2369.54	-0.339924	5.12739e-10	8.3491e-08	nuoF	NGO_1746	Hypothetical	NADH oxidoreductase (quinone)%2C F subunit
NGFG_01374	1202.61	0.79732	7.89981e-10	1.1874e-07	xth	NGO_1561	Genetic Information Processing	exodeoxyribonuclease III
NGFG_00574	1459.67	0.490164	1.10635e-09	1.35113e-07		NGO_0420	Hypothetical	hypothetical protein
NGFG_01373	477.084	0.740828	1.10154e-09	1.35113e-07		NGO_1562	Environmental Information Processing	ArsR family transcriptional regulator
NGFG_01897	1495.71	0.905261	1.05832e-09	1.35113e-07		NGO_10685	no_GeneCat_found	cytochrome b561
NGFG_01503	1400.14	-0.681513	1.28655e-09	1.47877e-07		NGO_1416	Energy Metabolism	Na(+)-translocating NADH-quinone reductase subunit D
NGFG_02153	1701.42	-0.785052	1.67566e-09	1.55916e-07		NGO_1275	Energy Metabolism	nitric oxide reductase subunit B
NGFG_01399	936.382	0.504407	1.59745e-09	1.55916e-07	ftsQ	NGO_1530	Hypothetical	cell division protein FtsQ
NGFG_02104	843.865	0.583809	1.46651e-09	1.55916e-07		NGO_1654	Genetic Information Processing	D-tyrosyl-tRNA(Tyr) deacylase
NGFG_01851	1370.29	0.450667	1.57775e-09	1.55916e-07	rmuC	NGO_2032	Hypothetical	DNA recombination protein RmuC
NGFG_01398	1283.2	0.483666	2.1722e-09	1.92931e-07		NGO_1531	Metabolism of Other Amino Acids	D-alanine-D-alanine ligase
NGFG_02054	491.945	-0.819744	3.03644e-09	2.57966e-07	pgsA	NGO_1247	Hypothetical	CDP-diacylglycerol-glycerol-3-phosphate 3-phosphatidyltransferase
NGFG_02170	1344.93	0.759284	4.34054e-09	3.53393e-07		NGO_1294	Genetic Information Processing	lrp/AsnC family transcriptional regulator%2C leucine-responsive regulatory protein
NGFG_01304	1409.31	-0.816843	1.67735e-08	1.31102e-06			no_FA1090_Ortholog	hypothetical protein
NGFG_01466	704.939	0.538523	2.03439e-08	1.52892e-06		NGO_1455	Hypothetical	hypothetical protein
NGFG_00941	2324.1	-0.389243	2.43972e-08	1.76563e-06		NGO_0788	Cellular Processes/Organismal Systems/Human Disease	outer membrane protein
NGFG_00335	4008.15	0.659766	4.30259e-08	3.00259e-06	rho	NGO_0199	Genetic Information Processing	transcription termination factor Rho
NGFG_01390	2018.72	0.461378	5.67592e-08	3.8244e-06		NGO_1539	Amino Acid Metabolism	UDP-N-acetylmuramoyl-tripeptide-D-alanyl-D-alanine ligase
NGFG_00757	5862.48	0.544388	6.46724e-08	4.21233e-06	dsbD	NGO_0978	Genetic Information Processing	Thiol:disulfide interchange protein DsbD
NGFG_00369	7247.82	-0.762329	7.25414e-08	4.57245e-06	nspA	NGO_0233	Cellular Processes/Organismal Systems/Human Disease	opacity protein
NGFG_01504	1989.11	-0.576553	1.46076e-07	8.91975e-06		NGO_1415	Energy Metabolism	Na(+)-translocating NADH-quinone reductase subunit C
NGFG_02065	1664.85	-0.538904	1.5695e-07	9.29337e-06		NGO_1258	Carbohydrate Metabolism	2%2C3-bisphosphoglycerate-dependent phosphoglycerate mutase
NGFG_00831	2910.53	0.434234	3.72083e-07	2.11084e-05	greA	NGO_0899	Genetic Information Processing	transcription elongation factor greA
NGFG_02160	731.306	0.564789	3.78093e-07	2.11084e-05	rimP	NGO_1284	Hypothetical	ribosome maturation factor RimP
NGFG_01898	1589.39	0.571616	4.09778e-07	2.22418e-05	rsmI	NGO_1988	Hypothetical	ribosomal RNA small subunit methyltransferase I
NGFG_01502	1128.46	-0.608043	4.40173e-07	2.32459e-05	nqrE	NGO_1417	Energy Metabolism	Na(+)-translocating NADH-quinone reductase subunit E
NGFG_00236	15480.1	-0.447888	5.803e-07	2.91227e-05	pilM	NGO_0098	Cellular Processes/Organismal Systems/Human Disease	type IV pilus assembly protein PilM
NGFG_00495	1865.8	0.394633	5.81261e-07	2.91227e-05	lepB	NGO_0343	Genetic Information Processing	signal peptidase I
NGFG_01117	1932.88	-0.380422	6.38785e-07	3.12046e-05	gshA	NGO_0680	Hypothetical	glutamate-cysteine ligase
NGFG_01471	6843.15	-0.683546	7.20799e-07	3.43522e-05		NGO_1449	Cellular Processes/Organismal Systems/Human Disease	lactate permease (LctP) family transporter
NGFG_00525	2396.3	0.407226	7.67182e-07	3.56922e-05		NGO_0374	Environmental Information Processing	amino acid ABC transporter ATP-binding protein
NGFG_00674	5700.6	-0.621804	1.0161e-06	4.3117e-05		NGO_1064	Hypothetical	carbon starvation protein
NGFG_01505	2417.21	-0.552018	9.97313e-07	4.3117e-05		NGO_1414	Energy Metabolism	Na(+)-translocating NADH-quinone reductase subunit B
NGFG_02121	1429.63	0.405274	1.00297e-06	4.3117e-05		NGO_1671	Hypothetical	dephospho-CoA kinase
NGFG_01891	891.921	0.410044	1.0371e-06	4.3117e-05	xth	NGO_1994	Genetic Information Processing	exodeoxyribonuclease III (xth)
NGFG_01854	4745.07	-0.4342	9.81935e-07	4.3117e-05	petA	NGO_2029	Energy Metabolism	ubiquinol-cytochrome c reductase%2C iron-sulfur subunit
NGFG_00688	1068.31	-0.42548	1.34303e-06	5.46725e-05		NGO_1052	Carbohydrate Metabolism	phosphoglycolate phosphatase
NGFG_00334	1701.93	0.692661	1.89281e-06	7.52936e-05		NGO_0198	Cellular Processes/Organismal Systems/Human Disease	ammonium transporter
NGFG_01211	2197.08	0.359721	1.92665e-06	7.52936e-05		NGO_0585	Hypothetical	hypothetical protein
NGFG_02435	3363.33	0.734914	2.0389e-06	7.81179e-05		NGO_1040a	Cellular Processes/Organismal Systems/Human Disease	opacity protein
NGFG_00569	2942.18	0.450709	2.84096e-06	0.000106754	pcnB	NGO_0415	Hypothetical	poly(A) polymerase
NGFG_02141	691.519	0.446253	3.86354e-06	0.000142441		NGO_1692	Hypothetical	membrane protein
NGFG_01680	3692.86	-0.512214	4.12654e-06	0.00014932		NGO_1769	Energy Metabolism	cytochrome c peroxidase
NGFG_01540	1247.61	-0.414011	4.45659e-06	0.00015833	tonB	NGO_1379	Environmental Information Processing	protein tonB
NGFG_00704	1812.81	0.435355	5.15345e-06	0.000179819		NGO_1032	Hypothetical	major facilitator family transporter drug resistance translocase
NGFG_01180	1831.92	0.486221	5.67956e-06	0.000194699		NGO_0618	Hypothetical	hypothetical protein
NGFG_00673	508.031	-0.600785	6.11636e-06	0.000206058		NGO_1065	Hypothetical	hypothetical protein
NGFG_00811	5565.44	-0.40261	7.01715e-06	0.000228525	sdhA	NGO_0921	Carbohydrate Metabolism	succinate dehydrogenase%2C flavoprotein subunit
NGFG_01713	2904.07	0.472798	7.00007e-06	0.000228525		NGO_1799	Metabolism of Terpenoids and Polyketides	1-deoxy-D-xylulose 5-phosphate reductoisomerase
NGFG_00234	9769.28	-0.425606	7.29144e-06	0.000229798	pilO	NGO_0096	Cellular Processes/Organismal Systems/Human Disease	type IV pilus assembly protein PilO
NGFG_01312	1917.66	-0.510849	7.20106e-06	0.000229798		NGO_1630	Phage Associated	phage repressor protein
NGFG_01516	1113.33	-0.563849	8.40798e-06	0.000260781			no_FA1090_Ortholog	FMN-binding protein
NGFG_01438	2158.64	0.474626	8.58228e-06	0.000262028		NGO_1491	Hypothetical	hypothetical protein
NGFG_02165	508.207	0.557699	9.10244e-06	0.000273633		NGO_1289	Hypothetical	hemolysin III family channel protein
NGFG_00871	1159.45	0.41023	9.53629e-06	0.000278118	rlmJ	NGO_0859	Hypothetical	hypothetical protein
NGFG_01712	2434.83	0.428186	9.42346e-06	0.000278118		NGO_1798	Lipid Metabolism	phosphatidate cytidylyltransferase
NGFG_01543	835.135	-0.432141	1.02266e-05	0.000293864		NGO_1376	Hypothetical	hypothetical protein
NGFG_01377	2300.61	-0.459665	1.12801e-05	0.000314877	putP	NGO_1552	Cellular Processes/Organismal Systems/Human Disease	sodium/proline symporter
NGFG_01630	1523.32	0.291697	1.11242e-05	0.000314877	mviN	NGO_1718	Hypothetical	integral membrane virulence factor MviN
NGFG_01482	2781.74	0.455301	1.20807e-05	0.000328379	dsbC	NGO_1438	Hypothetical	thiol:disulfide interchange protein DsbC
NGFG_01662	1265.66	-0.428723	1.21e-05	0.000328379		NGO_1749	Energy Metabolism	NADH-quinone oxidoreductase subunit C
NGFG_01444	1323.06	0.305955	1.35728e-05	0.000363304		NGO_1484	Hypothetical	hypothetical protein
NGFG_01663	1275.21	-0.40835	1.44284e-05	0.000380988		NGO_1750	Energy Metabolism	NADH-quinone oxidoreductase subunit B
NGFG_00048	1810.71	0.306378	1.53454e-05	0.000399799	lysA	NGO_2098	Hypothetical	diaminopimelate decarboxylase
NGFG_00597	2323.99	0.292765	1.57997e-05	0.000406219	ilvA	NGO_0444	Amino Acid Metabolism	threonine ammonia-lyase%2C biosynthetic
NGFG_01612	1723.68	-0.30656	1.93239e-05	0.000490376	ypjD	NGO_1699	Hypothetical	cytochrome c assembly protein
NGFG_01392	967.349	0.346218	1.96084e-05	0.000491215		NGO_1537	Glycan Biosynthesis and Metabolism	phospho-N-acetylmuramoyl-pentapeptide-transferase
NGFG_01022	1087.74	0.476604	2.20134e-05	0.00053972		NGO_04070	no_GeneCat_found	hypothetical protein
NGFG_00682	480.266	0.449856	2.2097e-05	0.00053972	surE	NGO_1058	Nucleotide Metabolism	5-nucleotidase surE
NGFG_00137	3555.45	0.21976	2.29254e-05	0.000553041	dnaA	NGO_0001	Environmental Information Processing	chromosomal replication initiator protein dnaA
NGFG_01287	6083.8	-0.504142	2.32161e-05	0.000553223		NGO_0509	Phage Associated	phage protein
NGFG_00180	1219.99	0.352808	2.69388e-05	0.000634197	queA	NGO_0047	Genetic Information Processing	S-adenosylmethionine:tRNA ribosyltransferase-isomerase
NGFG_01178	1111.57	0.414477	3.17021e-05	0.00073128		NGO_0620	Metabolism of Other Amino Acids	aspartate 1-decarboxylase
NGFG_00765	762.921	-0.317605	3.18111e-05	0.00073128	rpiA	NGO_0970	Carbohydrate Metabolism	ribose-5-phosphate isomerase A
NGFG_00536	732.143	0.380191	3.29611e-05	0.000748908	yhbY	NGO_0384	Hypothetical	RNA-binding protein
NGFG_00880	562.615	-0.408301	3.42594e-05	0.000769457	proB	NGO_04475	no_GeneCat_found	glutamate 5-kinase
NGFG_01579	1043.74	0.489921	3.46849e-05	0.000770163		NGO_1340	Hypothetical	dedA family membrane protein
NGFG_00247	5388.82	-0.644825	3.5097e-05	0.000770557		NGO_0108	no_GeneCat_found	oxidoreductase
NGFG_01925	716.828	-0.36545	3.68143e-05	0.000799279		NGO_1962	Hypothetical	CinA-like protein
NGFG_01023	668.298	0.329796	3.77397e-05	0.000810368	recR	NGO_0767	Genetic Information Processing	recombination protein recR
NGFG_02033	675.408	0.414226	3.88029e-05	0.000824141	chi	NGO_1226	Genetic Information Processing	DNA polymerase III subunit chi
NGFG_01664	747.775	-0.52591	4.34772e-05	0.00091349		NGO_1751	Hypothetical	NADH-quinone oxidoreductase subunit A
NGFG_00190	535.024	0.845363	4.52208e-05	0.00093012		NGO_0057	Energy Metabolism	thioredoxin
NGFG_00239	4121.94	-0.490195	4.5125e-05	0.00093012		NGO_0101	Energy Metabolism	cytochrome c
NGFG_00585	686.204	0.412706	4.90321e-05	0.000998008		NGO_0433	Hypothetical	tRNA pseudouridine32 synthase/23S rRNA pseudouridine746 synthase
NGFG_01581	477.673	0.476277	5.02331e-05	0.00101191		NGO_1338	Hypothetical	TatD family hydrolase
NGFG_01580	1044.58	0.546487	5.48896e-05	0.00108524		NGO_1339	Amino Acid Metabolism	L-asparaginase
NGFG_01689	604.42	0.38806	5.49842e-05	0.00108524		NGO_1778	Amino Acid Metabolism	leucyl/phenylalanyl-tRNA-protein transferase
NGFG_01571	844.875	-0.49073	6.2502e-05	0.0012092		NGO_1349	no_GeneCat_found	hypothetical protein
NGFG_01541	1124.76	-0.335374	6.23311e-05	0.0012092	exbB	NGO_1378	Cellular Processes/Organismal Systems/Human Disease	biopolymer transporter exbB
NGFG_00115	379.443	0.606189	6.3625e-05	0.00121886		NGO_2162	Hypothetical	SEC-C domain-containing protein
NGFG_00568	1621.3	0.385802	7.28683e-05	0.00138237	recJ	NGO_0414	Hypothetical	single-stranded-DNA-specific exonuclease RecJ
NGFG_01027	1377.53	0.505721	7.51098e-05	0.0014112		NGO_0763	Genetic Information Processing	multifunctional CCA protein
NGFG_02406	5584.28	0.323201	7.68333e-05	0.00142983		NGO_1277a	Cellular Processes/Organismal Systems/Human Disease	opacity protein
NGFG_02278	1038.71	0.425904	8.0243e-05	0.0014792	rnc	NGO_0259	Genetic Information Processing	ribonuclease 3
NGFG_01478	6208.46	-0.439783	8.81393e-05	0.00160957	adhP	NGO_1442	Carbohydrate Metabolism	alcohol dehydrogenase%2C propanol-preferring
NGFG_00628	5402.39	-0.621511	9.53028e-05	0.00172427		NGO_0477	no_GeneCat_found	phage protein
NGFG_01686	1565.33	0.333219	0.000104808	0.00187886		NGO_1774	Cellular Processes/Organismal Systems/Human Disease	monovalent cation:proton antiporter-2 (CPA2) family transporter
NGFG_00750	99.8264	0.904631	0.00011923	0.00211795		NGO_05145	no_GeneCat_found	thymidylate kinase
NGFG_00391	1231.25	0.279426	0.000121432	0.00213764	nusB	NGO_0256	Genetic Information Processing	transcription antitermination factor NusB
NGFG_02052	495.073	0.836129	0.000124967	0.00218024		NGO_1245	Hypothetical	hypothetical protein
NGFG_00810	963.952	-0.525838	0.000128247	0.00221765	sdhD	NGO_0922	Carbohydrate Metabolism	succinate dehydrogenase%2C hydrophobic membrane anchor protein
NGFG_00968	178.833	-0.612739	0.000131713	0.00225761			no_FA1090_Ortholog	hypothetical protein
NGFG_00114	1580.43	0.289687	0.00013523	0.00229774		NGO_2161	Hypothetical	inositol-1-monophosphatase
NGFG_01435	5740.12	-0.517587	0.000137862	0.00232226		NGO_1494	Environmental Information Processing	spermidine/putrescine ABC transporter substrate-binding protein
NGFG_01460	893.395	0.509964	0.000156053	0.00260621		NGO_1467	Hypothetical	voltage gated chloride channel protein
NGFG_01671	44.8327	1.27219	0.000167078	0.0027667		NGO_1760	Hypothetical	hypothetical protein
NGFG_01132	1765.03	0.29488	0.000168933	0.00277391		NGO_0665	Carbohydrate Metabolism	aldehyde dehydrogenase
NGFG_01479	702.41	-0.450457	0.000177819	0.00289549		NGO_1441	Cellular Processes/Organismal Systems/Human Disease	prepilin-type N-terminal cleavage/methylation domain-containing protein
NGFG_00235	7791.51	-0.45081	0.000180305	0.00291171	pilN	NGO_0097	Cellular Processes/Organismal Systems/Human Disease	type IV pilus assembly protein PilN
NGFG_01396	2016.97	0.29123	0.000184399	0.00295341	murG	NGO_1533	Glycan Biosynthesis and Metabolism	undecaprenyldiphospho-muramoylpentapeptide beta-N-acetylglucosaminyltransferase
NGFG_00440	6225.92	0.392732	0.00019065	0.0030287	thrS	NGO_0295	Genetic Information Processing	threonyl-tRNA synthetase
NGFG_01591	5639.68	-0.428969	0.000203501	0.00320678		NGO_1328	Energy Metabolism	cytochrome c
NGFG_00751	838.342	0.770839	0.000214885	0.00335909		NGO_0984	Hypothetical	oxidoreductase%2C FAD-binding protein
NGFG_00324	33660.6	-0.438671	0.000222992	0.00345814		NGO_0186	Carbohydrate Metabolism	zinc-binding alcohol dehydrogenase
NGFG_00564	4963.95	-0.484486	0.000227126	0.00349452	cspA	NGO_0410	Cellular Processes/Organismal Systems/Human Disease	cold shock-like protein CspA
NGFG_02030	565.961	0.449808	0.000239316	0.00365331		NGO_1223	Hypothetical	hypothetical protein
NGFG_00232	40743.9	-0.301817	0.00025317	0.0037186	pilQ	NGO_0094	Cellular Processes/Organismal Systems/Human Disease	type IV pilus biogenesis and competence protein pilQ
NGFG_00433	791.962	0.323325	0.000255012	0.0037186		NGO_0290	no_GeneCat_found	hypothetical protein
NGFG_00529	320.55	0.613153	0.000245575	0.0037186	vanZ	NGO_0378	Hypothetical	hypothetical protein
NGFG_00629	2955.68	-0.620992	0.000252108	0.0037186		NGO_0478	Phage Associated	phage protein
NGFG_00708	2565.69	-0.330157	0.000249796	0.0037186	fumC	NGO_1029	Carbohydrate Metabolism	fumarate hydratase class II
NGFG_01853	9312.68	-0.399807	0.000252142	0.0037186		NGO_2030	Energy Metabolism	cytochrome b
NGFG_02031	613.601	0.434849	0.000271914	0.0039357		NGO_1224	Nucleotide Metabolism	phosphoribosylglycinamide formyltransferase
NGFG_01497	3411.22	-0.360921	0.000277891	0.00399263	grpE	NGO_1422	Genetic Information Processing	protein grpE
NGFG_00814	6265.93	-0.355271	0.000291263	0.00415421	gltA	NGO_0918	Carbohydrate Metabolism	citrate (Si)-synthase
NGFG_01288	6127.65	-0.384543	0.000316472	0.00448107		NGO_0508	Phage Associated	hypothetical protein
NGFG_01356	1171.58	-0.25012	0.000320957	0.00451187		NGO_1578	Genetic Information Processing	LysR family transcriptional regulator%2C Cys regulon transcriptional activator
NGFG_01645	565.966	0.362787	0.000329599	0.00460026		NGO_1734	Genetic Information Processing	exodeoxyribonuclease 7 small subunit
NGFG_01012	8424.56	-0.336835	0.000341897	0.00473806		NGO_0777	Genetic Information Processing	DNA-binding protein HU-beta
NGFG_01725	146336	-0.428204	0.000366519	0.00504351	p.IB	NGO_1812	Cellular Processes/Organismal Systems/Human Disease	major outer membrane protein P.IB
NGFG_00425	1539.86	-0.360147	0.000395847	0.005305		NGO_0284	Hypothetical	hypothetical protein
NGFG_00598	493.303	0.62448	0.00038999	0.005305	cysA	NGO_0445	Energy Metabolism	sulfate/thiosulfate import ATP-binding protein CysA
NGFG_01459	771.085	0.396152	0.000396382	0.005305	serB	NGO_1468	Hypothetical	phosphoserine phosphatase SerB
NGFG_01646	1504.11	0.449403	0.000395055	0.005305		NGO_1735	Hypothetical	geranyltranstransferase
NGFG_02025	463.112	0.667265	0.000409488	0.00544313		NGO_1220	Hypothetical	hypothetical protein
NGFG_00538	1454.82	-0.35536	0.000414304	0.00546993		NGO_0386	Amino Acid Metabolism	cystathionine beta-lyase
NGFG_01711	3469.24	0.273664	0.00041972	0.00550425		NGO_1797	Metabolism of Terpenoids and Polyketides	undecaprenyl pyrophosphate synthase
NGFG_01495	2165.95	0.295456	0.00043737	0.00569748	ubiB	NGO_1424	Cellular Processes/Organismal Systems/Human Disease	ubiquinone biosynthesis protein
NGFG_01544	1442.45	-0.292079	0.000442949	0.00573194		NGO_1375	Hypothetical	M61 family glycyl aminopeptidase
NGFG_00441	2582.91	0.518294	0.000484482	0.00622814	infC	NGO_0296	Genetic Information Processing	translation initiation factor IF-3
NGFG_00480	255.067	0.657762	0.000504915	0.00644839		NGO_0331	Hypothetical	thioredoxin
NGFG_00755	521.315	0.410601	0.00052794	0.00669867	hpnC	NGO_0980	Cellular Processes/Organismal Systems/Human Disease	squalene synthase HpnC
NGFG_00695	2551.65	-0.257131	0.000538962	0.00679439	trpS	NGO_1045	Genetic Information Processing	tryptophanyl-tRNA synthetase
NGFG_02187	2268.22	-0.422262	0.000544487	0.00682005		NGO_1117	Phage Associated	phage protein
NGFG_00427	1113.61	0.27268	0.000553924	0.00687001		NGO_0286	Hypothetical	hypothetical protein
NGFG_00459	3198.71	-0.43489	0.000555507	0.00687001	ptsN	NGO_0313	Environmental Information Processing	PTS IIA-like nitrogen-regulatory protein PtsN
NGFG_02154	20448.3	-0.39608	0.00057448	0.00701584	nirK	NGO_1276	Energy Metabolism	copper-containing nitrite reductase
NGFG_01389	1140.28	0.3893	0.000572125	0.00701584	dca	NGO_1540	Cellular Processes/Organismal Systems/Human Disease	division cluster competence associated sulfatase Dca
NGFG_02186	1233.01	-0.397157	0.000582289	0.00706704		NGO_1118	Phage Associated	phage protein
NGFG_02144	1727.19	-0.274605	0.000593043	0.00715312	aroG	NGO_1695	Amino Acid Metabolism	3-deoxy-7-phosphoheptulonate synthase
NGFG_01561	16643.4	-0.387717	0.000619013	0.00742056	gdhA	NGO_1358	Energy Metabolism	glutamate dehydrogenase (NADP+)
NGFG_00542	985.553	0.348018	0.00065799	0.0077922		NGO_0389	Hypothetical	pseudouridine synthase
NGFG_01599	907.162	-0.538839	0.000655209	0.0077922		NGO_1318	Hypothetical	heme oxygenase
NGFG_01814	3249.1	-0.294194	0.000681529	0.00802233		NGO_1900	Hypothetical	OPT family oligopeptide transporter
NGFG_01133	746.476	0.375552	0.000689836	0.0080715	marC	NGO_0664	Hypothetical	multiple antibiotic resistance membrane protein MarC
NGFG_01647	489.04	0.52552	0.000700803	0.00815101		NGO_1736	Hypothetical	hypothetical protein
NGFG_01119	1727.94	-0.271801	0.000710703	0.00821724		NGO_0678	Hypothetical	lipoprotein
NGFG_00417	758.533	0.58234	0.00074995	0.00862002	comA	NGO_0276	Cellular Processes/Organismal Systems/Human Disease	competence protein ComA
NGFG_00402	272.173	0.583348	0.000807663	0.00917543	greB	NGO_0262	Genetic Information Processing	transcription elongation factor greB
NGFG_01855	755.982	0.280014	0.000806064	0.00917543		NGO_2028	Hypothetical	UPF0135 protein
NGFG_00178	1676.33	-0.346102	0.000819071	0.00925124		NGO_0045	Carbohydrate Metabolism	acetyl-CoA carboxylase%2C biotin carboxyl carrier protein
NGFG_00362	1265.95	0.458776	0.000846138	0.0094505	mafB	NGO_0225	Cellular Processes/Organismal Systems/Human Disease	MafB family adhesin protein
NGFG_00746	2973.88	0.399349	0.000846385	0.0094505	waaF	NGO_0987	Glycan Biosynthesis and Metabolism	lipopolysaccharide heptosyltransferase II
NGFG_01598	1161.55	0.273176	0.000871845	0.00967947	pqiA	NGO_1319	Cellular Processes/Organismal Systems/Human Disease	paraquat-inducible protein PqiA
NGFG_01641	848.778	0.327144	0.000934266	0.0103139	ruvA	NGO_1730	Genetic Information Processing	Holliday junction ATP-dependent DNA helicase ruvA
NGFG_02037	17857	-0.220315	0.000963037	0.0105718	acnB	NGO_1231	Carbohydrate Metabolism	aconitate hydratase 2
NGFG_01940	982.502	-0.400789	0.000992609	0.0107978		NGO_1949	Hypothetical	phospholipase patatin family protein
NGFG_00084	3204.18	-0.173065	0.00099468	0.0107978		NGO_2130	Genetic Information Processing	stringent starvation protein A
NGFG_00233	8534.15	-0.361996	0.00100672	0.0108084	pilP	NGO_0095	Cellular Processes/Organismal Systems/Human Disease	type IV pilus assembly protein PilP
NGFG_01906	4583.75	-0.32095	0.00100443	0.0108084		NGO_1980	Carbohydrate Metabolism	malate dehydrogenase (acceptor)
NGFG_00809	1468.93	-0.502007	0.00102113	0.0109033	sdhC	NGO_0923	Carbohydrate Metabolism	succinate dehydrogenase%2C cytochrome b556 subunit
NGFG_02157	2359.5	0.312644	0.00104569	0.0111047	lptA	NGO_06735	no_GeneCat_found	sulfatase
NGFG_00534	7202.54	0.256699	0.0010609	0.0112053	ftsH	NGO_0382	Hypothetical	cell division protease FtsH
NGFG_01887	1312.46	-0.379913	0.00106956	0.0112362		NGO_1998	Hypothetical	integral membrane protein
NGFG_01624	2384.39	0.422702	0.0011061	0.0115578		NGO_1713	Hypothetical	exoribonuclease II
NGFG_01545	16048	-0.447517	0.00112339	0.0116761	ccoN	NGO_1374	Energy Metabolism	cytochrome c oxidase%2C cbb3-type%2C subunit I
NGFG_02263	4843.23	-0.419578	0.00113965	0.0117824		NGO_0142	Cellular Processes/Organismal Systems/Human Disease	glucose/galactose transporter warning
NGFG_00313	1713.23	0.51216	0.00114626	0.0117884		NGO_0176	Enzyme Families	two-component system%2C OmpR family%2C sensor kinase
NGFG_02120	1873.24	0.253651	0.00122409	0.0125229		NGO_1670	Enzyme Families	type 4 prepilin-like protein leader peptide-processing enzyme
NGFG_01958	18933.6	-0.396489	0.00126497	0.0128737	gap	NGO_1931	Carbohydrate Metabolism	glyceraldehyde-3-phosphate dehydrogenase
NGFG_00199	2352	0.45419	0.0012717	0.0128751	wbpC	NGO_0065	Carbohydrate Metabolism	lipopolysaccharide biosynthesis protein WbpC
NGFG_01656	1446.39	-0.254205	0.00142282	0.0143309	nuoH	NGO_1744	Hypothetical	NADH-quinone oxidoreductase subunit H
NGFG_00200	3882.09	0.283277	0.00144909	0.0144966	tyrS	NGO_0066	tRNA	tyrosyl-tRNA synthetase
NGFG_02262	747.47	-0.323052	0.00145813	0.0144966			no_FA1090_Ortholog	Trp repressor binding protein
NGFG_01251	1160.55	0.258458	0.00146894	0.0144966	ttcA	NGO_0547	tRNA	tRNA 2-thiocytidine biosynthesis protein TtcA
NGFG_01517	744.523	-0.368327	0.0014624	0.0144966	nosR		no_FA1090_Ortholog	nitrous-oxide reductase transcriptional activator NosR
NGFG_00692	143.7	-0.569443	0.00148785	0.0146093		NGO_1048	Genetic Information Processing	4-oxalocrotonate tautomerase family enzyme
NGFG_01313	1176.87	-0.405768	0.00153023	0.0149504		NGO_1629	Phage Associated	phage protein
NGFG_02337	3086.08	0.527117	0.00159744	0.0154525		NGO_1277a	Cellular Processes/Organismal Systems/Human Disease	opacity protein
NGFG_01660	1073.72	-0.300618	0.00159432	0.0154525	nuoE	NGO_1747	Energy Metabolism	NADH-quinone oxidoreductase%2C E subunit
NGFG_01220	1043.59	0.505004	0.00164443	0.0158258	trmB	NGO_0575	Genetic Information Processing	tRNA (guanine-N(7)-)-methyltransferase
NGFG_01654	1345.8	-0.294713	0.00165223	0.0158258		NGO_1742	Hypothetical	NADH-quinone oxidoreductase subunit J
NGFG_01200	1177.83	-0.409064	0.00169735	0.0160224	ndk	NGO_0597	Nucleotide Metabolism	nucleoside diphosphate kinase
NGFG_02317	116.119	-0.707042	0.00169379	0.0160224			no_FA1090_Ortholog	hypothetical protein
NGFG_01933	3535.14	-0.435167	0.00168251	0.0160224	sstT	NGO_1957	Cellular Processes/Organismal Systems/Human Disease	serine/threonine transporter sstT
NGFG_00242	1167.82	0.409371	0.00179985	0.0164342	tsaD	NGO_0104	Genetic Information Processing	glycoprotease/Kae1 family metallohydrolase
NGFG_00535	562.97	0.312354	0.00179861	0.0164342		NGO_0383	Hypothetical	ribosomal RNA large subunit methyltransferase E
NGFG_01469	394.742	0.541451	0.00178626	0.0164342		NGO_1451	Hypothetical	hypothetical protein
NGFG_01357	61028.4	-0.335215	0.00179233	0.0164342	rmpM	NGO_1577	Cellular Processes/Organismal Systems/Human Disease	outer membrane protein P.III
NGFG_01788	19577.6	-0.225245	0.00179047	0.0164342		NGO_1873	Hypothetical	LysM protein
NGFG_01803	5260.71	-0.43229	0.00175694	0.0164342	gltS	NGO_1890	Cellular Processes/Organismal Systems/Human Disease	sodium/glutamate symporter
NGFG_01852	7992.42	-0.373209	0.00176201	0.0164342		NGO_2031	Energy Metabolism	cytochrome c1
NGFG_00988	341.702	-0.469346	0.00187084	0.0170029	traW		no_FA1090_Ortholog	type-F conjugative transfer system protein TraW
NGFG_00627	2795.93	-0.616501	0.00192799	0.0173608		NGO_0476	Phage Associated	phage protein
NGFG_01870	1429.12	-0.370598	0.00192528	0.0173608	prmC	NGO_2015	Hypothetical	protein-(glutamine-N5) methyltransferase%2C release factor-specific
NGFG_02271	886.461	0.505734	0.0019691	0.0176005	trk	NGO_0230	Cellular Processes/Organismal Systems/Human Disease	TrkH family potassium uptake protein
NGFG_00823	14220.8	-0.265382	0.00197262	0.0176005		NGO_0906	Hypothetical	iron-sulfur cluster-binding protein
NGFG_01885	1283.87	0.338905	0.00203816	0.0181026	rfaE2	NGO_2000	Glycan Biosynthesis and Metabolism	transferase
NGFG_01586	1580.16	0.456496	0.00214277	0.0189456	parE	NGO_1333	Genetic Information Processing	DNA topoisomerase IV%2C B subunit
NGFG_01621	1268.48	0.363663	0.00215705	0.018986		NGO_1710	Cellular Processes/Organismal Systems/Human Disease	acyltransferase
NGFG_00596	518.155	0.409513	0.00217239	0.0190352		NGO_0443	Glycan Biosynthesis and Metabolism	D-alanyl-D-alanine carboxypeptidase (penicillin-binding protein 5/6)
NGFG_01698	786.919	0.30185	0.00228315	0.0199164	pdxA	NGO_1786	Metabolism of Cofactors and Vitamins	4-hydroxythreonine-4-phosphate dehydrogenase
NGFG_00742	964.042	0.292874	0.00239742	0.0208203	dapE	NGO_0991	Amino Acid Metabolism	succinyl-diaminopimelate desuccinylase
NGFG_01034	356.704	-0.48804	0.00241619	0.0208904		NGO_0754	Metabolism of Cofactors and Vitamins	molybdopterin-guanine dinucleotide biosynthesis protein A
NGFG_01183	98.0781	0.709605	0.00248926	0.0214274		NGO_6151	Hypothetical	2Fe-2S iron-sulfur cluster binding protein
NGFG_01709	571.67	-0.421687	0.0025582	0.0219243		NGO_1795	Amino Acid Metabolism	site-specific DNA methyltransferase
NGFG_02109	1595.86	0.395935	0.00262858	0.0224291		NGO_1659	Cellular Processes/Organismal Systems/Human Disease	intracellular septation protein A
NGFG_00161	1425.89	0.581197	0.0026494	0.0225083		NGO_0026	Cellular Processes/Organismal Systems/Human Disease	prolyl oligopeptidase
NGFG_00530	291.508	0.463924	0.00268351	0.0226994		NGO_02015	no_GeneCat_found	hypothetical protein
NGFG_01644	1268.41	0.529428	0.00270495	0.0227822	rsgA	NGO_1733	Metabolism of Cofactors and Vitamins	ribosome small subunit-dependent GTPase A
NGFG_01905	1846.71	0.327694	0.00276424	0.0231817		NGO_1981	Hypothetical	hypothetical protein
NGFG_00491	724.827	0.315896	0.00278315	0.0231912	pump	NGO_0340a	no_GeneCat_found	amino acid metabolite efflux pump
NGFG_02036	1008.92	0.270604	0.00278911	0.0231912	lptG	NGO_1229	Hypothetical	lipopolysaccharide exporter permease
NGFG_02322	878.991	0.271191	0.0029406	0.0242445			no_FA1090_Ortholog	hypothetical protein
NGFG_01714	3261.49	0.371712	0.00293359	0.0242445	rseP	NGO_1800	Hypothetical	RIP metalloprotease RseP
NGFG_01869	7319.45	-0.385512	0.00303515	0.0249189		NGO_2016	Hypothetical	membrane protein
NGFG_02027	1081.1	0.557254	0.00312592	0.0254502		NGO_1221	Environmental Information Processing	GntR family transcriptional regulator
NGFG_00208	1748.15	0.262259	0.00319616	0.0259141	ispH	NGO_0072	Metabolism of Terpenoids and Polyketides	4-hydroxy-3-methylbut-2-enyl diphosphate reductase
NGFG_02171	2900.94	0.572958	0.0034453	0.0278186	alr	NGO_1295	Amino Acid Metabolism	alanine racemase
NGFG_00207	523.796	0.315943	0.00347563	0.027948	lspA	NGO_0071	Genetic Information Processing	lipoprotein signal peptidase
NGFG_00272	445.021	0.456553	0.00352585	0.0281062	nagZ	NGO_0135	Carbohydrate Metabolism	beta-N-acetylhexosaminidase
NGFG_00371	851.624	0.655267	0.00353844	0.0281062		NGO_0234	Energy Metabolism	oxygen-independent coproporphyrinogen III oxidase
NGFG_00841	14059.1	-0.306251	0.00353685	0.0281062	dld	NGO_0890	Carbohydrate Metabolism	D-lactate dehydrogenase
NGFG_01868	1421.12	-0.379036	0.00360269	0.0285007	slyX	NGO_2017	Hypothetical	SlyX protein
NGFG_02155	852.158	-0.342039	0.00363652	0.0286522		NGO_1277	Hypothetical	formylglycine-generating sulfatase enzyme
NGFG_01548	12706.7	-0.401056	0.00377654	0.0296359	ccoP	NGO_1371	Energy Metabolism	cytochrome c oxidase%2C cbb3-type%2C subunit III
NGFG_01336	5977.73	-0.308346	0.00381471	0.0298158	glnA	NGO_1600	Hypothetical	glutamine synthetase
NGFG_00133	603.465	0.333978	0.00388561	0.030249	yidD	NGO_2180	Hypothetical	hypothetical protein
NGFG_01138	638.642	0.391484	0.00392718	0.0304512		NGO_0659	Carbohydrate Metabolism	CDP-4-dehydro-6-deoxyglucose reductase
NGFG_01040	1349.62	-0.295503	0.00395335	0.030533		NGO_0746	Energy Metabolism	O-methyltransferase
NGFG_00768	1287.79	0.276302	0.00401411	0.0308802		NGO_0968	Cellular Processes/Organismal Systems/Human Disease	polar amino acid ABC transporter permease
NGFG_00908	838.464	0.506968	0.00419138	0.0321175	tilS	NGO_0820	Hypothetical	tRNA(Ile)-lysidine synthase
NGFG_00824	8364.83	-0.293129	0.00423094	0.0322189		NGO_0905	Hypothetical	hypothetical protein
NGFG_00113	1708.31	0.359552	0.00423759	0.0322189		NGO_2160	Genetic Information Processing	RsmE family RNA methyltransferase
NGFG_01999	351.6	-0.48237	0.00425819	0.03225		NGO_1192	Hypothetical	holin-like protein
NGFG_01666	2446.14	-0.300213	0.00431227	0.0325335		NGO_1753	Hypothetical	hypothetical protein
NGFG_00989	345.469	-0.397901	0.00476023	0.035775	trbI		no_FA1090_Ortholog	conjugal transfer pilin signal peptidase TrbI
NGFG_02032	10841.7	0.28471	0.00478509	0.035824	fkpA	NGO_1225	Genetic Information Processing	FKBP-type peptidyl-prolyl cis-trans isomerase FkpA
NGFG_00193	901.984	0.518293	0.00488422	0.0363706	hpaC	NGO_0059	Amino Acid Metabolism	4-hydroxyphenylacetate 3-monooxygenase%2C reductase component
NGFG_02019	8328.63	-0.342652	0.00489533	0.0363706		NGO_1215	Hypothetical	hypothetical protein
NGFG_00683	6956.73	-0.349089	0.00493641	0.0365369	nlpD	NGO_1056	Hypothetical	lipoprotein NlpD
NGFG_01597	1626.97	0.194605	0.00497271	0.0366667	pqiB	NGO_1320	Cellular Processes/Organismal Systems/Human Disease	paraquat-inducible protein B
NGFG_00785	1284.96	-0.404329	0.00505035	0.0369603	pip	NGO_0949	Amino Acid Metabolism	proline iminopeptidase
NGFG_02085	4925.11	-0.329138	0.00503933	0.0369603		NGO_1152	Cellular Processes/Organismal Systems/Human Disease	histidine-binding protein
NGFG_01199	2991.91	-0.363556	0.0050944	0.0371435	zapE	NGO_0598	Hypothetical	ATPase
NGFG_01546	7505.47	-0.383242	0.00514049	0.0373402	ccoO	NGO_1373	Energy Metabolism	cytochrome c oxidase%2C cbb3-type%2C subunit II
NGFG_00734	1618.07	0.318555	0.0052211	0.0377853		NGO_0998	Genetic Information Processing	DNA primase
NGFG_00548	493.814	0.360456	0.00526165	0.0377988	norM	NGO_0395	Cellular Processes/Organismal Systems/Human Disease	MATE efflux family protein
NGFG_00942	649.108	-0.362652	0.00524688	0.0377988		NGO_0787	Hypothetical	hypothetical protein
NGFG_01421	3870.2	0.36081	0.0053051	0.0378327	pheA	NGO_1510	Amino Acid Metabolism	chorismate mutase
NGFG_01395	1504.94	0.235806	0.00530029	0.0378327	ftsW	NGO_1534	Hypothetical	cell division protein FtsW
NGFG_01632	1466.99	0.325712	0.00533118	0.0378805	trpC	NGO_1721	Amino Acid Metabolism	indole-3-glycerol phosphate synthase
NGFG_02185	424.788	-0.302455	0.00537614	0.0379241		NGO_1119	Phage Associated	phage protein
NGFG_01362	8207.25	-0.323547	0.0053674	0.0379241	ettA	NGO_1573	Genetic Information Processing	ABC transporter ATP-binding protein
NGFG_01657	4210.23	-0.270455	0.00546235	0.0382715		NGO_1745	Energy Metabolism	NADH dehydrogenase (quinone)%2C G subunit
NGFG_00245	3455.56	-0.292851	0.00551642	0.0384968		NGO_0106	Amino Acid Metabolism	S-adenosylmethionine synthase
NGFG_00097	926.25	-0.360005	0.00562038	0.0390827		NGO_2143	Enzyme Families	ATP synthase I
NGFG_00960	1456.6	-0.388477	0.00564589	0.0391208			no_FA1090_Ortholog	hypothetical protein
NGFG_00333	919.308	0.314259	0.00572793	0.039549		NGO_0197	Amino Acid Metabolism	oxidoreductase
NGFG_02483	1810.71	0.384241	0.00574831	0.03955		NGO_1040a	Cellular Processes/Organismal Systems/Human Disease	opacity protein
NGFG_00877	620.204	-0.285344	0.00622292	0.0425882		NGO_0852	Hypothetical	hypothetical protein
NGFG_01440	301.58	0.421566	0.00623348	0.0425882		NGO_1488	Hypothetical	hypothetical protein
NGFG_01422	2682.02	0.346221	0.00644082	0.0436992	recO	NGO_1509	Hypothetical	DNA repair protein recO
NGFG_02134	432.855	-0.373998	0.00643623	0.0436992	queF	NGO_1684	Metabolism of Cofactors and Vitamins	NADPH-dependent 7-cyano-7-deazaguanine reductase
NGFG_02487	82.3974	-0.646729	0.00665073	0.0449672			no_FA1090_Ortholog	pilin pilS1c3
NGFG_02429	127.59	0.559513	0.00677416	0.0456438		NGO_07840	no_GeneCat_found	hypothetical protein
NGFG_00533	754.103	0.245503	0.00685247	0.0458552		NGO_0381	Hypothetical	hypothetical protein
NGFG_02135	378.66	-0.334803	0.0068321	0.0458552		NGO_1685	Hypothetical	hypothetical protein
NGFG_00049	388.102	0.32264	0.00693554	0.0462527		NGO_2099	Hypothetical	lipoprotein
NGFG_02351	4893.23	0.238368	0.00709727	0.0471703		NGO_1073a	Cellular Processes/Organismal Systems/Human Disease	opacity protein
NGFG_00155	1497.89	-0.217309	0.00712751	0.0472107		NGO_0019	Amino Acid Metabolism	protein-L-isoaspartate O-methyltransferase
NGFG_01699	4622.85	-0.29154	0.00730049	0.0481931		NGO_1787	Cellular Processes/Organismal Systems/Human Disease	AGCS family alanine or glycine:cation symporter
NGFG_00614	126.059	0.667389	0.00737161	0.0484988		NGO_02440	no_GeneCat_found	AzlC-like protein
NGFG_01187	1056.34	-0.190222	0.00746535	0.0489507		NGO_0611	Lipid Metabolism	1-acyl-sn-glycerol-3-phosphate acyltransferase
NGFG_01369	4613.12	-0.364247	0.00757428	0.0494988		NGO_1566	Hypothetical	hypothetical protein
NGFG_01414	798.54	-0.294793	0.00768077	0.0499576		NGO_1517	Hypothetical	hypothetical protein
NGFG_01368	5673.47	-0.293079	0.00769562	0.0499576	nadA	NGO_1567	Metabolism of Cofactors and Vitamins	quinolinate synthase A
NGFG_02466	35209.1	-0.253928	0.00784116	0.0507339	tuf	NGO_1858	Genetic Information Processing	elongation factor Tu
NGFG_01070	473.519	0.373772	0.00796777	0.0513829		NGO_0721	Phage Associated	phage protein
NGFG_00149	1671.05	-0.244595	0.00800774	0.0514708		NGO_0011	Hypothetical	transcriptional regulator
NGFG_01949	319.592	0.503215	0.00810101	0.0518996	rimN	NGO_1940	Hypothetical	tRNA threonylcarbamoyladenosine biosynthesis protein RimN
NGFG_01821	43694.9	-0.299615	0.00828152	0.0528826	pilE		no_FA1090_Ortholog	pilin pilE
NGFG_02125	2759.22	0.135671	0.00861139	0.05481	ispB	NGO_1675	Metabolism of Terpenoids and Polyketides	octaprenyl-diphosphate synthase
NGFG_02194	193.947	-0.493299	0.00872565	0.0549997	mafA	NGO_1393	Cellular Processes/Organismal Systems/Human Disease	adhesin mafA 2/3
NGFG_01420	1358.37	0.277746	0.00869988	0.0549997		NGO_1511	Cellular Processes/Organismal Systems/Human Disease	drug resistance transporter%2C Bcr/CflA subfamily
NGFG_02149	154.887	0.465998	0.00868882	0.0549997			no_FA1090_Ortholog	hypothetical protein
NGFG_01388	2580.33	0.354218	0.00879819	0.0552787		NGO_1541	Amino Acid Metabolism	UDP-N-acetylmuramoyl-L-alanyl-D-glutamate-2%2C6-diaminopimelate ligase
NGFG_00594	7872.73	0.194371	0.00905541	0.0565083		NGO_0441	Carbohydrate Metabolism	ribose-phosphate pyrophosphokinase
NGFG_01273	1754.89	0.437475	0.00908066	0.0565083		NGO_0523	Phage Associated	phage protein
NGFG_01272	623.441	-0.269365	0.00904309	0.0565083		NGO_0524	Genetic Information Processing	phage integrase
NGFG_01088	1258.05	-0.370945	0.00928002	0.0573834	ribB	NGO_0704	Metabolism of Cofactors and Vitamins	3%2C4-dihydroxy-2-butanone 4-phosphate synthase
NGFG_01628	4079.84	-0.264145	0.00927651	0.0573834	dsbA	NGO_1717	Cellular Processes/Organismal Systems/Human Disease	thiol:disulfide interchange protein DsbA
NGFG_00192	7858.46	-0.254653	0.00934122	0.0575796	nadR	NGO_0058	Environmental Information Processing	homoprotocatechuate degradation operon regulator%2C HpaR
NGFG_00503	2059.44	0.218574	0.00939912	0.0576166	grxD	NGO_0351	Genetic Information Processing	Grx4 family monothiol glutaredoxin
NGFG_01631	1140.14	0.454073	0.00941377	0.0576166		NGO_1719	Hypothetical	hypothetical protein
NGFG_01827	4023.6	-0.232075	0.00943568	0.0576166		NGO_2056	Environmental Information Processing	ABC transporter periplasmic binding protein%2C thiB subfamily
NGFG_00867	4953.1	-0.473317	0.00955415	0.0580467		NGO_0863	Hypothetical	hypothetical protein
NGFG_00705	1858.29	0.337575	0.00956552	0.0580467		NGO_1031	Genetic Information Processing	single-stranded DNA-binding protein
NGFG_01418	1287.56	-0.270915	0.0100091	0.0605506		NGO_1512	Hypothetical	integral membrane protein
NGFG_00812	2265.3	-0.256941	0.0101118	0.0609826		NGO_0920	Carbohydrate Metabolism	succinate dehydrogenase and fumarate reductase iron-sulfur protein
NGFG_00098	5080.32	-0.222827	0.0103083	0.0619765	atpB	NGO_2144	Energy Metabolism	ATP synthase F0%2C subunit A
NGFG_00164	2000.31	-0.245022	0.0105278	0.0629733	pyrE	NGO_0029	Genetic Information Processing	orotate phosphoribosyltransferase
NGFG_02349	100.57	0.69168	0.0105707	0.0629733			no_FA1090_Ortholog	hypothetical protein
NGFG_01633	1904.04	0.513859	0.0105429	0.0629733	recQ	NGO_1722	Genetic Information Processing	ATP-dependent DNA helicase RecQ
NGFG_00591	2762.51	0.151639	0.0107862	0.0640616		NGO_02330	no_GeneCat_found	hypothetical protein
NGFG_00961	2247.55	-0.512281	0.0109449	0.0648073			no_FA1090_Ortholog	acetyltransferase
NGFG_01222	5300.38	-0.312068	0.0110881	0.0654569		NGO_0574	Energy Metabolism	carbonic anhydrase
NGFG_01080	1406.35	-0.363736	0.0113217	0.0660375		NGO_0711	Carbohydrate Metabolism	alcohol dehydrogenase
NGFG_00948	101.457	-0.621543	0.0113057	0.0660375			no_FA1090_Ortholog	hypothetical protein
NGFG_02058	1559.31	0.201924	0.011276	0.0660375		NGO_1251	Hypothetical	hypothetical protein
NGFG_01652	2578.31	-0.237422	0.0113762	0.0661578	nuoL	NGO_1740	Energy Metabolism	NADH-quinone oxidoreductase subunit L
NGFG_02055	125.822	0.546573	0.0115965	0.0672389		NGO_1248	Hypothetical	hypothetical protein
NGFG_01575	1520.88	0.187456	0.0117617	0.0679953		NGO_1344	Hypothetical	AsmA-like protein
NGFG_01149	374.259	-0.302163	0.012009	0.0692203		NGO_0651	Hypothetical	23S rRNA (-C5)-methyltransferase
NGFG_01179	2462.59	0.213558	0.0121511	0.0698331	kdsA	NGO_0619	Glycan Biosynthesis and Metabolism	2-dehydro-3-deoxyphosphooctonate aldolase
NGFG_00361	507.339	0.351285	0.0122584	0.0700402	nudB	NGO_0224	Metabolism of Cofactors and Vitamins	dATP pyrophosphohydrolase
NGFG_00775	404.005	0.319577	0.0122588	0.0700402		NGO_0960	Hypothetical	HesA/MoeB/ThiF family protein
NGFG_00605	3229.35	0.220941	0.0123297	0.070182	dnaB	NGO_0451	Genetic Information Processing	replicative DNA helicase
NGFG_00825	6945.61	-0.246838	0.0123555	0.070182		NGO_0904	Hypothetical	hypothetical protein
NGFG_00878	5619.2	-0.157014	0.0126276	0.07152	ftsK	NGO_0851	Genetic Information Processing	DNA translocase ftsK 2
NGFG_02272	1180.98	0.390895	0.0133028	0.0751261		NGO_0231	Nucleotide Metabolism	Bis(5-nucleosyl)-tetraphosphatase
NGFG_01018	2790.79	0.178648	0.0133615	0.0752401	recD	NGO_0771	Genetic Information Processing	exodeoxyribonuclease V%2C alpha subunit
NGFG_01724	301.263	0.385964	0.0135755	0.0762256		NGO_1810	Hypothetical	hypothetical protein
NGFG_01141	1305.44	0.353549	0.0140352	0.0785812		NGO_0657	Hypothetical	pseudouridine synthase
NGFG_00462	928.507	0.229543	0.0144373	0.0803715	ylqF	NGO_0316	Genetic Information Processing	ribosome biogenesis GTP-binding protein YlqF
NGFG_01697	9473.86	0.369746	0.0144314	0.0803715		NGO_1785	Genetic Information Processing	rne/Rng family ribonuclease
NGFG_02338	1402.71	0.319187	0.0145501	0.0807695			no_FA1090_Ortholog	opacity protein
NGFG_01849	402.016	0.48198	0.0146192	0.0809231		NGO_2034	Genetic Information Processing	DNA ligase
NGFG_00586	1106.2	0.339911	0.0149033	0.0822626		NGO_0434	Hypothetical	hypothetical protein
NGFG_01059	147.704	1.31035	0.0150443	0.0828071		NGO_0727	Phage Associated	phage baseplate assembly protein
NGFG_00153	4153.46	-0.272982	0.0157595	0.086369		NGO_0017	Carbohydrate Metabolism	triosephosphate isomerase
NGFG_00699	738.114	-0.422044	0.015824	0.086369		NGO_1040	Hypothetical	hypothetical protein
NGFG_01783	5052.46	0.289514	0.0158203	0.086369		NGO_1867	Environmental Information Processing	two-component system sensor kinase
NGFG_00269	589.86	-0.225866	0.0160211	0.0872013	queD	NGO_0131	Metabolism of Cofactors and Vitamins	queuosine biosynthesis protein QueD
NGFG_01210	1899.37	0.182287	0.0160826	0.0872925	pssA	NGO_0586	Lipid Metabolism	CDP-diacylglycerol-serine O-phosphatidyltransferase
NGFG_01564	358.535	0.496828	0.0164486	0.0890318		NGO_1355	Environmental Information Processing	NSS family neurotransmitter:Na+ symporter
NGFG_01701	241.087	0.482251	0.0167243	0.0902745	rnhB	NGO_1789	Genetic Information Processing	ribonuclease HII
NGFG_00893	985.553	-0.440298	0.0169412	0.0911931		NGO_04400	no_GeneCat_found	hypothetical protein
NGFG_01186	282.224	-0.327914	0.017151	0.0920688		NGO_0613	Hypothetical	hypothetical protein
NGFG_01718	1223.49	0.231597	0.01784	0.0955051	fabZ	NGO_1804	Lipid Metabolism	(3R)-hydroxymyristoyl-[acyl-carrier-protein] dehydratase
NGFG_00486	451.511	0.287494	0.0181143	0.0967087		NGO_0336	Hypothetical	hypothetical protein
NGFG_01189	1148.02	-0.268389	0.0182648	0.0972464		NGO_0609	Hypothetical	hypothetical protein
NGFG_00353	7492.11	-0.232485	0.0184075	0.0977397	fbpA	NGO_0217	Environmental Information Processing	major ferric iron-binding protein
NGFG_02281	671.623	0.282408	0.0186528	0.0987738		NGO_0293	Metabolism of Cofactors and Vitamins	ferrochelatase
NGFG_01850	850.379	0.25606	0.0187373	0.0989535		NGO_2033	Carbohydrate Metabolism	metallo-dependent hydrolase
NGFG_00323	903.636	-0.286232	0.0189689	0.0996497		NGO_0185	Amino Acid Metabolism	phosphoribosyl-ATP pyrophosphatase
NGFG_00376	552.907	0.247846	0.0189712	0.0996497		NGO_0239	Nucleotide Metabolism	thymidylate kinase
NGFG_00463	453.672	0.395877	0.0190298	0.0996899	scpB	NGO_0317	Hypothetical	segregation and condensation protein B
NGFG_00220	472.767	0.362473	0.0195024	0.101892		NGO_0082	Amino Acid Metabolism	valine-pyruvate aminotransferase
NGFG_01573	951.407	0.251732	0.0196874	0.102312		NGO_1346	Hypothetical	hypothetical protein
NGFG_01890	629.91	0.206751	0.0199346	0.103322		NGO_1995	Hypothetical	hypothetical protein
NGFG_02113	818.688	-0.206208	0.0202867	0.104868		NGO_1663	Hypothetical	hypothetical protein
NGFG_00475	1239.22	-0.253245	0.0203682	0.105012		NGO_0327	Enzyme Families	D-alanyl-D-alanine endopeptidase (penicillin-binding protein 7)
NGFG_01041	672.331	-0.470993	0.0205466	0.105376		NGO_0745	Hypothetical	hypothetical protein
NGFG_01376	16080.6	-0.338237	0.0205029	0.105376	putA	NGO_1552a	Amino Acid Metabolism	delta-1-pyrroline-5-carboxylate dehydrogenase
NGFG_01884	3891.27	0.319758	0.0206185	0.105467		NGO_2001	Metabolism of Cofactors and Vitamins	bifunctional enzyme BirA/CoaX
NGFG_00262	363.765	0.325626	0.0209053	0.106655		NGO_0123	Cellular Processes/Organismal Systems/Human Disease	Colicin V secretion protein
NGFG_01232	57704	-0.271021	0.0215287	0.10955	aceE	NGO_0565	Carbohydrate Metabolism	pyruvate dehydrogenase (acetyl-transferring)%2C homodimeric type
NGFG_00435	3542.13	0.192731	0.0216004	0.109629		NGO_0291	Cellular Processes/Organismal Systems/Human Disease	cell volume regulation potassium/proton antiporter
NGFG_00241	1631.44	0.264948	0.0220265	0.111306	ccsB	NGO_0103	Energy Metabolism	cytochrome c-type biogenesis protein CcsB
NGFG_02112	2313.54	-0.149998	0.0220447	0.111306	lapB	NGO_1662	Hypothetical	hypothetical protein
NGFG_00498	10879.3	-0.127551	0.0222629	0.112118		NGO_0346	Cellular Processes/Organismal Systems/Human Disease	twitching motility protein
NGFG_01056	389.283	0.774311	0.0223378	0.112206		NGO_0729	Phage Associated	phage protein
NGFG_00157	1236.63	0.270497	0.0227107	0.113786		NGO_0021	Cellular Processes/Organismal Systems/Human Disease	TonB-dependent siderophore receptor
NGFG_01415	1850.36	-0.237301	0.0231343	0.115613		NGO_1516	Hypothetical	hypothetical protein
NGFG_00329	8933.43	0.277823	0.0235348	0.117015	rpsO	NGO_0191	Genetic Information Processing	30S ribosomal protein S15
NGFG_01813	330.708	0.300718	0.0238561	0.118012	rfbC	NGO_1898a	no_GeneCat_found	dTDP-4-dehydrorhamnose 3%2C5-epimerase
NGFG_00117	7101.79	0.210926	0.0238126	0.118012	guaA	NGO_2164	Nucleotide Metabolism	GMP synthase [glutamine-hydrolyzing]
NGFG_00110	2304.51	0.15152	0.0239938	0.118131		NGO_11620	no_GeneCat_found	glycosyltransferase
NGFG_00477	1103.86	-0.271439	0.0242592	0.119102		NGO_0328	Hypothetical	bacterioferritin comigratory protein
NGFG_01289	4614.33	-0.297927	0.0243936	0.119461		NGO_0507	Phage Associated	phage protein
NGFG_01145	518.322	-0.265839	0.0253081	0.12363	nadE	NGO_0654	Metabolism of Cofactors and Vitamins	NAD+ synthetase
NGFG_01458	2924.83	-0.239417	0.0254774	0.124147		NGO_1470	Metabolism of Cofactors and Vitamins	NAD(P)(+) transhydrogenase (AB-specific)%2C alpha subunit
NGFG_00817	5880.06	-0.239614	0.0257237	0.125035	lpdA	NGO_0915	Carbohydrate Metabolism	dihydrolipoyl dehydrogenase
NGFG_02017	1186.75	0.170185	0.0262072	0.127069		NGO_1213	Lipid Metabolism	long-chain acyl-CoA synthetase
NGFG_00868	2848.17	-0.186541	0.0263811	0.12728		NGO_0862	Carbohydrate Metabolism	fructose-1%2C6-bisphosphatase class 1
NGFG_00813	928.424	-0.531522	0.0263732	0.12728		NGO_0919	Hypothetical	hypothetical protein
NGFG_00452	199.796	0.424364	0.0266563	0.128091	fxsA	NGO_0307	Genetic Information Processing	FxsA-like membrane protein
NGFG_01962	4045.18	-0.159982	0.0266802	0.128091		NGO_1926	Metabolism of Cofactors and Vitamins	glutamyl-tRNA synthetase
NGFG_01603	250.773	0.434743	0.0269803	0.129215			no_FA1090_Ortholog	hypothetical protein
NGFG_01206	2566.49	0.261764	0.027118	0.129299	ftsK	NGO_0590	Genetic Information Processing	DNA translocase ftsK 1
NGFG_01078	3664.36	0.315288	0.0271303	0.129299		NGO_0713	Carbohydrate Metabolism	2-dehydro-3-deoxyphosphogluconate aldolase/4-hydroxy-2-oxoglutarate aldolase
NGFG_01146	160.197	-0.492356	0.02721	0.129363	dnrN	NGO_0653	Hypothetical	hypothetical protein
NGFG_02407	1679.24	-0.14986	0.0274111	0.130003	serC	NGO_1283	Energy Metabolism	phosphoserine aminotransferase
NGFG_00401	420.014	0.462204	0.0285464	0.13506		NGO_0261	Amino Acid Metabolism	N-(5-phosphoribosyl)anthranilate isomerase
NGFG_01903	3369.93	0.260635	0.0289514	0.136645	map	NGO_1983	Hypothetical	methionine aminopeptidase%2C type I
NGFG_01019	1493.64	0.304905	0.0291918	0.137118	lolD	NGO_0770	Hypothetical	lipoprotein-releasing system ATP-binding protein LolD
NGFG_02094	293.828	0.366084	0.0291919	0.137118	rnhA	NGO_1162	Genetic Information Processing	ribonuclease H
NGFG_02463	645.95	0.406506	0.0294619	0.138054			no_FA1090_Ortholog	hypothetical protein
NGFG_02142	862.794	0.234761	0.0296568	0.138635		NGO_1693	Hypothetical	adenylate cyclase
NGFG_01594	565.997	0.22472	0.029815	0.139042		NGO_1323	Hypothetical	GDSL lipase/acylhydrolase
NGFG_01176	2681.44	0.285869	0.0300294	0.139046	mfd	NGO_0623	Genetic Information Processing	transcription-repair coupling factor
NGFG_00863	4454.92	-0.166742	0.0298921	0.139046		NGO_0866	Carbohydrate Metabolism	serine hydroxymethyltransferase
NGFG_01606	428.363	0.362046	0.0300128	0.139046		NGO_1312	Hypothetical	HAD hydrolase
NGFG_00966	41.1787	-0.659543	0.0301994	0.139503			no_FA1090_Ortholog	hypothetical protein
NGFG_00372	2936.95	0.490317	0.0303626	0.139926	ligA	NGO_0235	Genetic Information Processing	DNA ligase
NGFG_01490	36034.3	-0.153247	0.0305047	0.14025	dnaK	NGO_1429	Genetic Information Processing	chaperone dnaK
NGFG_01655	1026.17	-0.24796	0.031088	0.142596	nuoI	NGO_1743	Energy Metabolism	NADH-quinone oxidoreductase subunit I
NGFG_01600	341.271	-0.357209	0.0317304	0.145202			no_FA1090_Ortholog	hemoglobin receptor
NGFG_02422	201.852	0.409385	0.0325869	0.148773		NGO_1211	Transposase	transposase
NGFG_02166	496.873	0.208861	0.0329738	0.150188		NGO_1290	Cellular Processes/Organismal Systems/Human Disease	sodium:alanine symporter
NGFG_00074	1416.58	0.255727	0.033193	0.150835		NGO_2120	Hypothetical	hypothetical protein
NGFG_00319	1219.43	0.285806	0.0334288	0.151314	tatC	NGO_0181	Genetic Information Processing	twin arginine-targeting protein translocase TatC
NGFG_00924	685.491	-0.20913	0.0334532	0.151314		NGO_0805	Hypothetical	nickel-dependent hydrogenase%2C b-type cytochrome subunit
NGFG_00231	630.411	-0.208646	0.033691	0.152037		NGO_0093	Amino Acid Metabolism	shikimate kinase
NGFG_01864	8836.87	-0.252118	0.0340526	0.153315	ppc	NGO_2020	Carbohydrate Metabolism	phosphoenolpyruvate carboxylase
NGFG_00815	12905.3	-0.183164	0.0342737	0.153956		NGO_0917	Carbohydrate Metabolism	oxoglutarate dehydrogenase (succinyl-transferring)%2C E1 component
NGFG_01574	2570.83	0.206309	0.0351758	0.157459	ubiD	NGO_1345	Hypothetical	3-octaprenyl-4-hydroxybenzoate carboxy-lyase
NGFG_01700	2935.05	0.275304	0.0352664	0.157459	mnmG	NGO_1788	Genetic Information Processing	tRNA uridine 5-carboxymethylaminomethyl modification enzyme MnmG
NGFG_01977	7199.23	-0.140763	0.0352952	0.157459	pilC	NGO_0055	Cellular Processes/Organismal Systems/Human Disease	type IV pilus assembly protein PilC
NGFG_01576	822.044	0.229118	0.0358617	0.159621		NGO_1343	Hypothetical	hypothetical protein
NGFG_01394	1685	0.220208	0.0362645	0.161047		NGO_1535	Metabolism of Other Amino Acids	UDP-N-acetylmuramoylalanine-D-glutamate ligase
NGFG_01810	1101.44	-0.22521	0.0364419	0.161468	galE	NGO_1896	Hypothetical	UDP-glucose 4-epimerase
NGFG_00895	1867.88	-0.268895	0.0367352	0.1624		NGO_0832	Cellular Processes/Organismal Systems/Human Disease	short chain dehydrogenase
NGFG_00251	298.424	0.294029	0.0368668	0.162613	qseC	NGO_0112	Environmental Information Processing	two-component system%2C OmpR family%2C sensor kinase QseC
NGFG_01847	606.7	0.207175	0.0370777	0.163175	iIA	NGO_2036	Carbohydrate Metabolism	PTS system ascorbate-specific IIA component
NGFG_00460	4889.5	-0.240434	0.0372197	0.163432		NGO_0314	Cellular Processes/Organismal Systems/Human Disease	HPr kinase/phosphorylase
NGFG_00282	1247.79	0.205637	0.0380495	0.164686		NGO_0144	Hypothetical	magnesium and cobalt transporter
NGFG_00547	633.872	0.27686	0.03802	0.164686	murB	NGO_0394	Carbohydrate Metabolism	UDP-N-acetylenolpyruvoylglucosamine reductase
NGFG_00905	737.912	-0.188309	0.038063	0.164686	iscX	NGO_0823	Hypothetical	FeS assembly protein IscX
NGFG_00676	3211.14	-0.282778	0.0380952	0.164686		NGO_05545	no_GeneCat_found	hypothetical protein
NGFG_02122	694.689	0.333144	0.0380915	0.164686	oRFY	NGO_1672	Hypothetical	UPF0243 zinc-binding protein ORFY
NGFG_01661	3174.9	-0.24235	0.0376164	0.164686	nuoD	NGO_1748	Energy Metabolism	NADH-quinone oxidoreductase subunit D
NGFG_00432	959.028	0.427082	0.0383993	0.165634	lnt	NGO_0289	Cellular Processes/Organismal Systems/Human Disease	apolipoprotein N-acyltransferase
NGFG_02119	5307.22	-0.186965	0.0386447	0.166326	pilG	NGO_1669	Cellular Processes/Organismal Systems/Human Disease	type IV pilus assembly protein PilC
NGFG_02151	630.09	-0.219692	0.0388165	0.166698		NGO_1273	Hypothetical	hypothetical protein
NGFG_01233	19832.1	-0.210355	0.038997	0.16674	aceF	NGO_0564	Carbohydrate Metabolism	dihydrolipoyllysine-residue acetyltransferase
NGFG_00884	2558.11	-0.20065	0.0389472	0.16674		NGO_0845	Hypothetical	zinc carboxypeptidase
NGFG_00711	2781.88	-0.114418	0.0391865	0.167184	ccoG	NGO_1026	Cellular Processes/Organismal Systems/Human Disease	ferredoxin
NGFG_02188	968.352	-0.271086	0.0396068	0.167796		NGO_1116	Phage Associated	phage repressor protein
NGFG_01721	774.677	-0.179838	0.0395214	0.167796		NGO_1807	Cellular Processes/Organismal Systems/Human Disease	sodium:alanine symporter
NGFG_01963	1425.92	-0.208355	0.0395844	0.167796		NGO_1924a	no_GeneCat_found	hypothetical protein
NGFG_00630	681.622	-0.210695	0.0402917	0.169615		NGO_0479	Phage Associated	phage repressor protein
NGFG_01607	1060.1	-0.192524	0.0403639	0.169615		NGO_1311	Nucleotide Metabolism	adenine phosphoribosyltransferase
NGFG_01635	681.252	0.238787	0.0402602	0.169615	bioH	NGO_1724	Hypothetical	carboxylesterase BioH
NGFG_00527	3110.58	0.211768	0.040597	0.170001		NGO_0376	Genetic Information Processing	peptidyl-prolyl cis-trans isomerase B
NGFG_01964	934.675	-0.33805	0.0407167	0.170001	arsC	NGO_1924	Metabolism of Cofactors and Vitamins	arsenate reductase (glutaredoxin)
NGFG_01843	1246.86	0.386377	0.0406809	0.170001		NGO_2040	Hypothetical	NUDIX family hydrolase
NGFG_01270	2188.16	-0.157147	0.0412026	0.171305	purM	NGO_0526	Nucleotide Metabolism	phosphoribosylformylglycinamidine cyclo-ligase
NGFG_02326	175.197	-0.505941	0.0412045	0.171305			no_FA1090_Ortholog	hypothetical protein
NGFG_00162	1591.06	0.425891	0.0420073	0.173549	argA	NGO_0027	Amino Acid Metabolism	amino-acid acetyltransferase
NGFG_01030	531.455	-0.279607	0.0420107	0.173549	rpe	NGO_0758	Carbohydrate Metabolism	ribulose-phosphate 3-epimerase
NGFG_02035	1172.12	0.193327	0.0420073	0.173549	lptF	NGO_1228	Hypothetical	lipopolysaccharide exporter permease
NGFG_00396	1010.68	0.193817	0.0421404	0.173718	era	NGO_0260	Genetic Information Processing	GTPase Era
NGFG_01681	5208.82	-0.1812	0.0427062	0.17568		NGO_1770	Enzyme Families	oligopeptidase A
NGFG_01349	65.54	-1.11849	0.0429018	0.176113		NGO_1588	Hypothetical	hypothetical protein
NGFG_00014	622.191	-0.304584	0.0430332	0.176283			no_FA1090_Ortholog	pilin pilS1c456
NGFG_01188	1301.25	-0.182668	0.0433467	0.17692	mutM	NGO_0610	Genetic Information Processing	formamidopyrimidine-DNA glycosylase
NGFG_00894	2266.62	-0.183619	0.0433698	0.17692		NGO_0834	Hypothetical	lipoprotein
NGFG_01634	581.92	0.248778	0.0434786	0.176994		NGO_1723	Hypothetical	hypothetical protein
NGFG_00870	3254.11	-0.272708	0.0439281	0.177346		NGO_04530	no_GeneCat_found	hypothetical protein
NGFG_00800	169.688	-0.366271	0.043851	0.177346		NGO_04890	no_GeneCat_found	hypothetical protein
NGFG_02067	816.031	-0.277371	0.043809	0.177346	pilS	NGO_1260	Environmental Information Processing	two-component system%2C NtrC family%2C sensor kinase PilS
NGFG_00099	8885.74	-0.263672	0.0438739	0.177346	atpE	NGO_2145	Energy Metabolism	ATP synthase subunit C
NGFG_00482	2187.51	-0.269865	0.0440668	0.177384	rfbD	NGO_0332	Metabolism of Terpenoids and Polyketides	dTDP-4-dehydrorhamnose reductase
NGFG_01766	19905.4	0.175579	0.0441189	0.177384	rpoB	NGO_1851	Genetic Information Processing	DNA-directed RNA polymerase subunit beta
NGFG_00172	1943.59	0.225663	0.0442105	0.177387	miaB	NGO_0037	Genetic Information Processing	(Dimethylallyl)adenosine tRNA methylthiotransferase miaB
NGFG_01649	1703.53	-0.166227	0.0443178	0.177453		NGO_1738	Energy Metabolism	proton-translocating NADH-quinone oxidoreductase%2C chain M
NGFG_02124	984.063	0.248409	0.0446246	0.178316		NGO_1674	Hypothetical	UPF0756 membrane protein
NGFG_02336	137.886	0.625545	0.0447572	0.178481		NGO_05415	no_GeneCat_found	hypothetical protein
NGFG_02330	5704.61	0.224361	0.0450478	0.178767		NGO_1277a	Cellular Processes/Organismal Systems/Human Disease	opacity protein
NGFG_00131	4142.36	0.244368	0.0450147	0.178767	yidC	NGO_2178	Genetic Information Processing	preprotein translocase subunit YidC
NGFG_01844	1057.12	0.444217	0.045985	0.181892		NGO_2039	Cellular Processes/Organismal Systems/Human Disease	ABC transporter ATP-binding protein
NGFG_01971	5669.11	0.176795	0.0462605	0.182244	murA	NGO_1918	Carbohydrate Metabolism	UDP-N-acetylglucosamine 1-carboxyvinyltransferase
NGFG_01842	212.655	-0.455545	0.0462186	0.182244	thiC	NGO_2041	Metabolism of Cofactors and Vitamins	thiamine biosynthesis protein ThiC
NGFG_00368	739.469	0.384343	0.0465171	0.182886		NGO_0232	Hypothetical	endoribonuclease L-PSP
NGFG_00165	1401.63	0.28098	0.0475721	0.185787		NGO_0030	Hypothetical	uracil-DNA glycosylase%2C family 4
NGFG_00302	70.2209	-0.837182	0.0476673	0.185787		NGO_0164	Hypothetical	hypothetical protein
NGFG_00554	2521.62	-0.210194	0.0476295	0.185787	adk	NGO_0400	Nucleotide Metabolism	adenylate kinase
NGFG_00587	1098.85	0.229402	0.0476135	0.185787		NGO_0435	Amino Acid Metabolism	spermidine synthase
NGFG_00736	817.326	-0.29191	0.0477401	0.185787		NGO_0995	Hypothetical	hypothetical protein
NGFG_00104	26691	-0.186478	0.0478255	0.185787	atpD	NGO_2150	Energy Metabolism	ATP synthase F1%2C subunit beta
NGFG_00109	1451.34	0.175402	0.048441	0.187805	lgtB	NGO_2156	Carbohydrate Metabolism	lacto-N-neotetraose biosynthesis glycosyltransferase lgtB
NGFG_00795	707.371	0.196774	0.0486417	0.18821	earP	NGO_0937	Hypothetical	hypothetical protein
NGFG_01547	2720.97	-0.458132	0.0490197	0.189297		NGO_1372	Hypothetical	cytochrome c oxidase subunit
NGFG_01028	497.948	0.294378	0.049653	0.191365		NGO_0761	Hypothetical	hypothetical protein
NGFG_00286	1189.07	0.212511	0.0500015	0.191574		NGO_0147	no_GeneCat_found	FAD-binding protein
NGFG_00643	55.9144	0.741011	0.0499174	0.191574		NGO_1094	Phage Associated	phage protein
NGFG_01785	5729.67	0.230374	0.0498224	0.191574	rsmB	NGO_1869	Genetic Information Processing	ribosomal RNA small subunit methyltransferase B
NGFG_01403	155.389	-0.314297	0.0509606	0.194867	prpB	NGO_1526	Carbohydrate Metabolism	methylisocitrate lyase
NGFG_01643	2722.28	0.266824	0.0520055	0.198474		NGO_1732	Environmental Information Processing	ABC transporter ATP-binding protein/permease
NGFG_01560	741.006	-0.324959	0.0523955	0.199573			no_FA1090_Ortholog	hypothetical protein
NGFG_00607	4895.64	-0.293382	0.0525576	0.199801	pilV	NGO_0453	Cellular Processes/Organismal Systems/Human Disease	type IV pilus modification protein PilV
NGFG_01889	1059.92	0.197376	0.0532535	0.202053		NGO_1996	Hypothetical	hypothetical protein
NGFG_00351	1096.17	0.395727	0.0537002	0.20296	fbpC	NGO_0215	Environmental Information Processing	Fe(3+) ions import ATP-binding protein FbpC
NGFG_01198	341.843	-0.254068	0.0536249	0.20296	fghA	NGO_0600	Energy Metabolism	S-formylglutathione hydrolase
NGFG_02255	298.69	-0.259116	0.0544277	0.204239			no_FA1090_Ortholog	hypothetical protein
NGFG_01026	4787.84	0.128813	0.0543237	0.204239		NGO_0764	Environmental Information Processing	ABC transporter ATP-binding protein
NGFG_00776	5030.52	-0.273824	0.0541456	0.204239		NGO_0959	Hypothetical	universal stress protein
NGFG_01595	643.249	0.17084	0.0545613	0.204239		NGO_1322	Genetic Information Processing	DNA-3-methyladenine glycosylase I
NGFG_01861	1692	-0.174087	0.0544942	0.204239	zapA	NGO_2023	Hypothetical	cell division protein ZapA
NGFG_01330	1310.32	-0.135014	0.054867	0.204991	lptC	NGO_1607	Hypothetical	hypothetical protein
NGFG_00926	9236.93	0.267291	0.0554154	0.206644	typA	NGO_0803	Genetic Information Processing	GTP-binding protein TypA/BipA
NGFG_00791	409.431	0.339812	0.0556965	0.206915		NGO_0941	Genetic Information Processing	cytosine deaminase
NGFG_01334	655.257	0.178845	0.0556996	0.206915	mtgA	NGO_1603	Glycan Biosynthesis and Metabolism	monofunctional biosynthetic peptidoglycan transglycosylase
NGFG_01685	2063.61	0.392937	0.0558834	0.207203		NGO_1773	Hypothetical	L-serine ammonia-lyase
NGFG_01593	360.769	0.241576	0.0562357	0.208115		NGO_1324	Hypothetical	hypothetical protein
NGFG_01375	1244.38	0.557109	0.0568053	0.209825		NGO_1559	Hypothetical	hypothetical protein
NGFG_00789	985.213	0.23261	0.0570213	0.210226	rlmB	NGO_0942a	Genetic Information Processing	23S rRNA (guanosine-2-O-)-methyltransferase RlmB
NGFG_01355	2061.17	-0.128999	0.0571442	0.210282	fnr	NGO_1579	Genetic Information Processing	CRP/FNR family transcriptional regulator%2C anaerobic regulatory protein
NGFG_02000	562.74	-0.272712	0.0574872	0.211147		NGO_1193	Hypothetical	LrgB family protein
NGFG_01542	638.708	-0.275246	0.0576795	0.211456	exbD	NGO_1377	Hypothetical	biopolymer transporter exbD
NGFG_00177	5387.82	-0.220092	0.0579626	0.212095	accC	NGO_0044	Carbohydrate Metabolism	biotin carboxylase
NGFG_02484	5192.92	-0.332705	0.0580822	0.212136		NGO_11140	no_GeneCat_found	pilin pilS2c1
NGFG_02156	1036.52	0.270523	0.0583018	0.212541		NGO_1279	Hypothetical	nitroreductase
NGFG_01493	1143.99	-0.489266	0.0585781	0.212754	erpA	NGO_1426	Cellular Processes/Organismal Systems/Human Disease	iron-sulfur cluster assembly accessory protein
NGFG_00070	2872.19	-0.2121	0.0585718	0.212754		NGO_2116	Environmental Information Processing	hypothetical protein
NGFG_01256	500.272	0.21881	0.0591903	0.214578		NGO_0542	Hypothetical	fur family transcriptional regulator%2C zinc uptake regulator
NGFG_00840	5234.95	-0.320619	0.0594929	0.215276		NGO_0891	Hypothetical	hypothetical protein
NGFG_00678	892.495	-0.166279	0.0600053	0.216329		NGO_1061	Carbohydrate Metabolism	succinate-semialdehyde dehydrogenase
NGFG_02088	254.427	0.29149	0.059964	0.216329		NGO_1155	Hypothetical	outer membrane autotransporter barrel domain-containing protein
NGFG_01437	2719.02	0.210785	0.0601789	0.216555		NGO_1492	Lipid Metabolism	phospholipase A1
NGFG_01519	205.398	-0.316377	0.0612386	0.219964	nosD		no_FA1090_Ortholog	nitrous oxidase accessory protein
NGFG_02413	156.834	-0.370263	0.0615398	0.22064			no_FA1090_Ortholog	hypothetical protein
NGFG_00194	1561.78	0.295825	0.0617792	0.221092		NGO_0060	Carbohydrate Metabolism	sugar-phosphate transferase
NGFG_01483	1711.19	0.271413	0.0622748	0.222053		NGO_1437	Genetic Information Processing	primosomal protein N
NGFG_02238	2020.98	0.385405	0.0621756	0.222053		NGO_1463a	Cellular Processes/Organismal Systems/Human Disease	opacity protein
NGFG_00729	272.037	0.252096	0.0624015	0.222099	cas4	NGO_1001	Cellular Processes/Organismal Systems/Human Disease	CRISPR-associated recb family exonuclease
NGFG_00653	234.256	0.277179	0.0625488	0.222219		NGO_1083	no_GeneCat_found	hypothetical protein
NGFG_00521	2361.95	0.284541	0.0628532	0.222895	recB	NGO_0370	Genetic Information Processing	exodeoxyribonuclease V%2C beta subunit
NGFG_00307	1088.43	-0.160159	0.0634875	0.224077		NGO_0170	Cellular Processes/Organismal Systems/Human Disease	zinc/manganese ABC transporter ATP-binding protein
NGFG_00851	687.471	0.485042	0.0635512	0.224077		NGO_04615	no_GeneCat_found	sulfate ABC transporter%2C sulfate-binding protein
NGFG_01397	2420.78	0.186845	0.0636453	0.224077		NGO_1532	Metabolism of Other Amino Acids	UDP-N-acetylmuramate-L-alanine ligase
NGFG_01242	1050.64	-0.164708	0.0640724	0.225175	aspA	NGO_0556	Amino Acid Metabolism	aspartate ammonia-lyase
NGFG_00876	290.394	-0.208918	0.0646585	0.226827	crcB	NGO_0853	Cellular Processes/Organismal Systems/Human Disease	protein CrcB
NGFG_02023	4248.11	0.152339	0.0648087	0.226947		NGO_1218	Genetic Information Processing	glutaminyl-tRNA synthetase
NGFG_00085	708.56	0.321913	0.0652681	0.228146		NGO_2131	Genetic Information Processing	stringent starvation protein B
NGFG_01687	523.653	0.33867	0.065879	0.229871		NGO_1775	Cellular Processes/Organismal Systems/Human Disease	electron transport complex%2C rnfabcdge type%2C B subunit
NGFG_01156	659.473	-0.190085	0.066426	0.230544	rbfA	NGO_0644	Genetic Information Processing	ribosome-binding factor A
NGFG_01404	284.433	-0.25981	0.0663549	0.230544	prpC	NGO_1525	Carbohydrate Metabolism	2-methylcitrate synthase
NGFG_00100	12452	-0.282451	0.0662766	0.230544		NGO_2146	Energy Metabolism	ATP synthase F0%2C subunit B
NGFG_02258	4854.69	0.201361	0.066868	0.231667		NGO_0950a	Cellular Processes/Organismal Systems/Human Disease	opacity protein
NGFG_01269	522.271	0.331558	0.0669927	0.231688		NGO_0529	Cellular Processes/Organismal Systems/Human Disease	betaine/carnitine/choline transporter (BCCT) family transporter
NGFG_00259	272.363	-0.319498	0.0680595	0.234637		NGO_0121	Hypothetical	Cupin family protein
NGFG_01354	2670.56	0.237486	0.0681272	0.234637	hemN	NGO_1580	Metabolism of Cofactors and Vitamins	oxygen-independent coproporphyrinogen III oxidase
NGFG_01969	708.409	0.293414	0.0682058	0.234637		NGO_1920	Hypothetical	BolA-like protein
NGFG_01077	12433.4	0.257219	0.068817	0.235872	edd	NGO_0714	Carbohydrate Metabolism	phosphogluconate dehydratase
NGFG_01476	3062.61	0.242767	0.0689269	0.235872		NGO_1443	Hypothetical	chromosome segregation protein SMC
NGFG_01942	4641.76	-0.265103	0.068723	0.235872		NGO_1947	Hypothetical	hypothetical protein
NGFG_00118	4065.09	0.327852	0.0690475	0.235872	msbA	NGO_2165	Environmental Information Processing	lipid A export ATP-binding/permease MsbA
NGFG_00197	4037.71	0.180437	0.0699259	0.238456	ychF	NGO_0063	Genetic Information Processing	GTP-binding protein YchF
NGFG_00340	903.493	-0.195811	0.0700948	0.238616	lolA	NGO_0205	Cellular Processes/Organismal Systems/Human Disease	outer-membrane lipoprotein carrier protein
NGFG_00377	8981.55	-0.148299	0.0703894	0.239202		NGO_0240	Carbohydrate Metabolism	malate dehydrogenase
NGFG_01244	753.374	-0.189472	0.0705891	0.239464			no_FA1090_Ortholog	hypothetical protein
NGFG_00409	1117.01	0.189086	0.070935	0.24022		NGO_0268	Hypothetical	hypothetical protein
NGFG_00224	876.137	0.32748	0.0711343	0.240478		NGO_0088	Hypothetical	lipopolysaccharide biosynthesis translocase
NGFG_00467	723.269	0.18235	0.0713212	0.240694		NGO_0320	Hypothetical	hypothetical protein
NGFG_00981	1402.19	0.54636	0.0717583	0.241556	traH		no_FA1090_Ortholog	conjugative transfer pilus assembly protein TraH
NGFG_00043	7738.72	-0.253839	0.0718239	0.241556		NGO_2094	Genetic Information Processing	chaperonin
NGFG_00792	658.965	0.339301	0.072016	0.241645	miaA	NGO_0940	Metabolism of Terpenoids and Polyketides	tRNA dimethylallyltransferase
NGFG_01577	806.703	0.245433	0.0720978	0.241645	folP	NGO_1342	Metabolism of Cofactors and Vitamins	dihydropteroate synthase
NGFG_00325	871.821	-0.267576	0.0723899	0.241795		NGO_0187	Hypothetical	Histone deacetylase family protein
NGFG_00385	4625.65	-0.159728	0.0723197	0.241795		NGO_0249	Carbohydrate Metabolism	acetyl-CoA carboxylase%2C carboxyl transferase%2C beta subunit
NGFG_01761	108.34	-0.376249	0.0725406	0.241884		NGO_1847	Hypothetical	hypothetical protein
NGFG_01605	2070.46	0.20724	0.072935	0.242785	yegQ	NGO_1314	Cellular Processes/Organismal Systems/Human Disease	protease
NGFG_01583	4590.41	0.180649	0.0731565	0.243109		NGO_1336	Carbohydrate Metabolism	D-lactate dehydrogenase
NGFG_01128	817	0.191189	0.0736376	0.243878		NGO_0669	Hypothetical	hypothetical protein
NGFG_01076	9060.97	-0.225875	0.0735308	0.243878	zwf	NGO_0715	Carbohydrate Metabolism	glucose-6-phosphate dehydrogenase
NGFG_01863	5027.71	-0.195641	0.0738315	0.244106		NGO_2021	Lipid Metabolism	glycerol-3-phosphate dehydrogenase [NAD(P)+]
NGFG_00937	1378.42	-0.128009	0.074289	0.245204	lipB	NGO_0792	Metabolism of Cofactors and Vitamins	octanoyltransferase
NGFG_00652	146.914	-0.755785	0.0745578	0.245676		NGO_1084	Hypothetical	hypothetical protein
NGFG_00806	35988	-0.236889	0.075101	0.246809		NGO_0926	Energy Metabolism	peroxiredoxin
NGFG_01492	922.832	-0.371579	0.0751541	0.246809		NGO_1427	Environmental Information Processing	transcriptional regulator
NGFG_00390	708.008	0.311767	0.075809	0.248542	pyrC	NGO_0255	Nucleotide Metabolism	dihydroorotase
NGFG_01185	8682.79	0.136531	0.0761725	0.249315	nrdA	NGO_0614	Nucleotide Metabolism	ribonucleoside-diphosphate reductase subunit alpha
NGFG_02148	187.722	0.297458	0.0763992	0.249639		NGO_09000	no_GeneCat_found	major outer membrane protein
NGFG_00320	1887.08	0.190571	0.0767731	0.250024	tatB	NGO_0182	Genetic Information Processing	twin arginine-targeting protein translocase TatB
NGFG_00821	193.212	0.308263	0.0767622	0.250024	fitA	NGO_0908	Cellular Processes/Organismal Systems/Human Disease	antitoxin component of toxin-antitoxin system
NGFG_00578	2688.89	0.167803	0.0769946	0.250329	der	NGO_0424	Genetic Information Processing	GTP-binding protein EngA
NGFG_01457	655.056	-0.184379	0.0773107	0.250572		NGO_1471	Hypothetical	hypothetical protein
NGFG_01351	776.14	-0.270317	0.0773261	0.250572		NGO_1583	Cellular Processes/Organismal Systems/Human Disease	anhydro-N-acetylmuramic acid kinase
NGFG_02020	591.938	0.163175	0.0778316	0.251793		NGO_1216	Lipid Metabolism	diacylglycerol kinase
NGFG_02253	307.521	-0.251206	0.0783222	0.252752			no_FA1090_Ortholog	pilin pilS1c12
NGFG_00068	264.761	-0.256152	0.0783869	0.252752			no_FA1090_Ortholog	aldehyde dehydrogenase
NGFG_00743	529.536	0.291296	0.0788974	0.25398		NGO_0990	Environmental Information Processing	AraC family transcriptional regulator
NGFG_01060	151.997	0.932179	0.0790817	0.254154		NGO_0725a	no_GeneCat_found	phage tail protein I
NGFG_02248	70.1568	0.593765	0.0795597	0.254852			no_FA1090_Ortholog	hypothetical protein
NGFG_01393	446.24	0.211286	0.0794495	0.254852		NGO_1536	Hypothetical	hypothetical protein
NGFG_02007	1690.32	-0.187437	0.0801642	0.256368	trpD	NGO_1203	Amino Acid Metabolism	anthranilate phosphoribosyltransferase
NGFG_00316	1509.21	0.382034	0.0820089	0.261477		NGO_0178	Hypothetical	O-antigen polymerase
NGFG_01202	1894.37	-0.160961	0.0821632	0.261477	pilW	NGO_0595	Cellular Processes/Organismal Systems/Human Disease	type IV pilus biogenesis/stability protein PilW
NGFG_02084	558.845	0.209945	0.0820742	0.261477		NGO_1151	Hypothetical	hypothetical protein
NGFG_01416	978.855	0.344623	0.0823484	0.26164		NGO_1515	Amino Acid Metabolism	prephenate dehydrogenase
NGFG_00317	337.679	0.334791	0.0825881	0.261976		NGO_0179	Hypothetical	hypothetical protein
NGFG_01912	798.143	-0.217845	0.082726	0.261988		NGO_1973	Nucleotide Metabolism	uridylate kinase
NGFG_01020	2512.57	0.10519	0.0831682	0.262962	lolC	NGO_0769	Environmental Information Processing	lipoprotein-releasing system transmembrane protein lolC
NGFG_00203	1489.11	0.272601	0.0833265	0.263037	ribF	NGO_0068	Metabolism of Cofactors and Vitamins	riboflavin biosynthesis protein RibF
NGFG_01911	19258.6	-0.229964	0.0840144	0.264781		NGO_1974	Genetic Information Processing	elongation factor Ts
NGFG_02275	513.125	0.167711	0.0843385	0.265374		NGO_0252	Hypothetical	lipoprotein
NGFG_00562	2333.02	0.190038	0.0848913	0.265874	clpA	NGO_0408	Hypothetical	ATP-dependent Clp protease ATP-binding subunit ClpA
NGFG_02087	1885.21	0.29025	0.0854321	0.265874	trkA	NGO_1154	Cellular Processes/Organismal Systems/Human Disease	trk system potassium uptake protein TrkA
NGFG_01491	555.945	-0.38135	0.0850715	0.265874		NGO_1428	Hypothetical	hypothetical protein
NGFG_01383	844.589	-0.262403	0.0847477	0.265874		NGO_1546	Hypothetical	hypothetical protein
NGFG_01954	3212.64	-0.247731	0.0852914	0.265874	eTFB	NGO_1935	Energy Metabolism	electron transfer flavoprotein beta subunit ETFB
NGFG_01944	837.388	-0.16529	0.0855859	0.265874		NGO_1945	Hypothetical	hypothetical protein
NGFG_02479	3923.87	-0.365048	0.0855197	0.265874			no_FA1090_Ortholog	hypothetical protein
NGFG_00031	1523.22	0.191394	0.0854633	0.265874	rlmH	NGO_2082	Genetic Information Processing	ribosomal RNA large subunit methyltransferase H
NGFG_00592	1028.9	0.129072	0.0862811	0.267608	lolB	NGO_0439	Environmental Information Processing	outer-membrane lipoprotein lolB
NGFG_00094	662.359	0.259217	0.0871844	0.269982		NGO_2140	Metabolism of Cofactors and Vitamins	polyprenyl P-hydroxybenzoate and phenylacrylic acid decarboxylase
NGFG_01240	589.441	-0.190499	0.0875758	0.270764		NGO_0558	Hypothetical	hypothetical protein
NGFG_00422	1497.29	-0.203982	0.0879727	0.271134	pgeF	NGO_0281	Hypothetical	hypothetical protein
NGFG_01774	665.986	0.146319	0.0878824	0.271134		NGO_1859	Cellular Processes/Organismal Systems/Human Disease	ferredoxin
NGFG_01106	90.9296	0.568069	0.0885651	0.272101			no_FA1090_Ortholog	membrane protein
NGFG_01069	106.092	0.456146	0.0912235	0.279828		NGO_0722	Phage Associated	hypothetical protein
NGFG_00330	2264.29	0.117133	0.092187	0.281239	potA	NGO_0192	Environmental Information Processing	polyamine ABC transporter%2C ATP-binding protein
NGFG_00387	370.986	0.196792	0.092259	0.281239		NGO_0250a	Hypothetical	UPF0033 protein
NGFG_00852	453.743	0.242152	0.0920843	0.281239		NGO_0876	Hypothetical	acetyltransferase
NGFG_02343	218.034	-0.366102	0.0920819	0.281239			no_FA1090_Ortholog	hypothetical protein
NGFG_00195	976.944	0.235417	0.0935528	0.283573		NGO_0060a	no_GeneCat_found	membrane protein
NGFG_00271	660.992	0.20879	0.0936053	0.283573	queE	NGO_0132	Hypothetical	hypothetical protein
NGFG_00971	1828.08	-0.392149	0.0935096	0.283573			no_FA1090_Ortholog	hypothetical protein
NGFG_02038	1076.19	0.203392	0.0935536	0.283573		NGO_1232	Amino Acid Metabolism	ornithine carbamoyltransferase
NGFG_00790	280.927	0.270018	0.0939251	0.284102		NGO_0942	Hypothetical	hypothetical protein
NGFG_00287	2278.98	0.265507	0.0941591	0.284148		NGO_0149	Genetic Information Processing	ATP-dependent RNA helicase
NGFG_01499	680.257	0.314675	0.0943766	0.284148		NGO_1420	Hypothetical	thiamine biosynthesis lipoprotein
NGFG_02111	1710.33	-0.146898	0.0943748	0.284148	gloA	NGO_08805	no_GeneCat_found	lactoylglutathione lyase
NGFG_02470	1853.15	-0.43403	0.0945607	0.284264	dcm	NGO_1894	Amino Acid Metabolism	modification methylase HphIA
NGFG_02477	599.275	-0.393059	0.094789	0.284513	mafB	NGO_10555	no_GeneCat_found	MafB family adhesin protein
NGFG_01118	6408.03	-0.232054	0.0956653	0.286703	leuC	NGO_0679	Carbohydrate Metabolism	3-isopropylmalate dehydratase large subunit
NGFG_00166	945.738	0.262901	0.0961118	0.287224	rimI	NGO_0031	Genetic Information Processing	ribosomal-protein-alanine acetyltransferase
NGFG_01054	6279.88	-0.192979	0.0961334	0.287224		NGO_0732	Phage Associated	phage protein
NGFG_00456	926.776	-0.245246	0.0964046	0.287245		NGO_0310	Hypothetical	chorismate-pyruvate lyase
NGFG_01139	784.286	-0.210588	0.0964343	0.287245	pdxH	NGO_0658	Metabolism of Cofactors and Vitamins	pyridoxine/pyridoxamine 5-phosphate oxidase
NGFG_00819	6897.59	-0.22844	0.0981254	0.291837	sucC	NGO_0913	Carbohydrate Metabolism	succinyl-CoA ligase [ADP-forming] subunit beta
NGFG_00483	2390.26	-0.339393	0.0984192	0.291838		NGO_0333	Nucleotide Metabolism	phosphoribosylaminoimidazole-succinocarboxamide synthase
NGFG_00779	3255.47	-0.203157	0.0985737	0.291838		NGO_0956	Amino Acid Metabolism	aspartate kinase
NGFG_00032	2507.83	-0.178837	0.0984481	0.291838		NGO_2083	Hypothetical	Fe(2+)-trafficking protein family
NGFG_00828	810.441	-0.176218	0.0988635	0.292253		NGO_0901	Cellular Processes/Organismal Systems/Human Disease	lipoprotein
NGFG_00064	1779.36	0.806419	0.0991584	0.292682		NGO_2111	Hypothetical	hypothetical protein
NGFG_01152	1645.62	0.297403	0.0995553	0.29341		NGO_0648	Hypothetical	lipoprotein
NGFG_00464	4718.05	-0.200606	0.100131	0.294662	recN	NGO_0318	Hypothetical	DNA repair protein RecN
NGFG_02105	3891.25	0.144289	0.100394	0.294993		NGO_1655	Hypothetical	hypothetical protein
NGFG_00820	6930.1	-0.209595	0.101078	0.296111	sucD	NGO_0912	Carbohydrate Metabolism	succinyl-CoA ligase [ADP-forming] subunit alpha
NGFG_02115	5111.19	-0.194729	0.100937	0.296111	ilvE	NGO_1665	Amino Acid Metabolism	branched-chain amino acid aminotransferase
NGFG_00949	142.438	-0.314134	0.101856	0.297944			no_FA1090_Ortholog	hypothetical protein
NGFG_02140	660.903	-0.282516	0.103049	0.300983		NGO_1690	Hypothetical	hypothetical protein
NGFG_00119	3705.19	-0.196947	0.103513	0.301887	fabD	NGO_2166	Lipid Metabolism	malonyl CoA-acyl carrier protein transacylase
NGFG_00171	4104.86	0.165067	0.105548	0.307363	dxs	NGO_0036	Metabolism of Cofactors and Vitamins	1-deoxy-D-xylulose-5-phosphate synthase
NGFG_00873	612.015	-0.181975	0.106405	0.308939	folB	NGO_0857	Metabolism of Cofactors and Vitamins	dihydroneopterin aldolase
NGFG_02081	5105.93	-0.185745	0.106261	0.308939	metZ	NGO_1149	Energy Metabolism	O-succinylhomoserine sulfhydrylase
NGFG_00497	1348.88	-0.127741	0.107338	0.310724		NGO_0345	Amino Acid Metabolism	MTA/SAH nucleosidase
NGFG_00869	1733.77	-0.298799	0.107324	0.310724		NGO_0861	Hypothetical	hypothetical protein
NGFG_01627	2420.84	0.123011	0.10751	0.31076		NGO_1716	Hypothetical	phosphotransferase
NGFG_00496	5349.2	0.10263	0.108648	0.313125	lepA	NGO_0344	Cellular Processes/Organismal Systems/Human Disease	GTP-binding protein LepA
NGFG_01110	3624.03	-0.148078	0.108537	0.313125		NGO_0687	Cellular Processes/Organismal Systems/Human Disease	ferredoxin-NADP+ reductase
NGFG_01025	527.544	-0.165369	0.108849	0.31324		NGO_0765	Hypothetical	ArsC family protein
NGFG_00035	612.287	-0.226664	0.109057	0.313378		NGO_2086	Hypothetical	cell surface protein
NGFG_01108	4347.72	-0.130323	0.1095	0.314189		NGO_0689	Amino Acid Metabolism	threonine synthase
NGFG_00675	2234.85	-0.203271	0.110159	0.315617		NGO_1063	Hypothetical	lipoprotein
NGFG_00350	11514.7	-0.240803	0.110433	0.31594	pta	NGO_0214	Carbohydrate Metabolism	phosphate acetyltransferase
NGFG_01582	980.682	0.204507	0.111076	0.317313	prfA	NGO_1337	Genetic Information Processing	peptide chain release factor 1
NGFG_00219	568.832	0.187212	0.11196	0.318814		NGO_0081	Hypothetical	PHP domain protein
NGFG_00844	364.2	0.394226	0.112091	0.318814		NGO_0887	Hypothetical	alkylhydroperoxidase
NGFG_02043	2522.19	-0.159172	0.111809	0.318814		NGO_1237	Hypothetical	lipoprotein
NGFG_00392	2122.91	0.202587	0.112453	0.318915		NGO_0257	Metabolism of Cofactors and Vitamins	6%2C7-dimethyl-8-ribityllumazine synthase
NGFG_01845	2870.64	0.231505	0.112309	0.318915	ptsP	NGO_2038	Environmental Information Processing	phosphoenolpyruvate-protein phosphotransferase
NGFG_01029	1332.46	0.324011	0.113368	0.321046	ruvB	NGO_0760	Genetic Information Processing	Holliday junction ATP-dependent DNA helicase ruvB
NGFG_02152	1058.68	-0.187727	0.113615	0.32128		NGO_1274	Hypothetical	muramoyltetrapeptide carboxypeptidase
NGFG_00555	1724.79	-0.128986	0.113822	0.321399	pyrF	NGO_0401	Nucleotide Metabolism	orotidine 5-phosphate decarboxylase
NGFG_00606	5902.82	-0.17585	0.114166	0.321442		NGO_0452	Cellular Processes/Organismal Systems/Human Disease	prepilin-type N-terminal cleavage/methylation domain-containing protein
NGFG_02056	3729.43	0.216807	0.114148	0.321442		NGO_1249	Hypothetical	4-carboxymuconolactone decarboxylase
NGFG_01143	1399.22	0.195018	0.114592	0.321478		NGO_0656	Cellular Processes/Organismal Systems/Human Disease	oxalate/formate antiporter
NGFG_01425	2337.9	0.130348	0.114494	0.321478		NGO_1506	Genetic Information Processing	mutator mutT protein
NGFG_01784	2029.39	0.196124	0.114672	0.321478		NGO_1868	Hypothetical	hypothetical protein
NGFG_00303	73.5724	-0.505194	0.115051	0.321616		NGO_0165	Hypothetical	hypothetical protein
NGFG_02438	176.565	-0.323879	0.114969	0.321616	mafA	NGO_1393	Cellular Processes/Organismal Systems/Human Disease	MafA family adhesin protein
NGFG_01058	88.4558	0.918555	0.115216	0.321619		NGO_03855	no_GeneCat_found	phage protein
NGFG_00892	1176.58	-0.165075	0.116656	0.325172		NGO_0835	Cellular Processes/Organismal Systems/Human Disease	lipoprotein
NGFG_01943	1314.3	-0.118712	0.117017	0.325714		NGO_1946	Hypothetical	UPF0276 protein
NGFG_02310	54.8963	-0.508881	0.117278	0.325975			no_FA1090_Ortholog	hypothetical protein
NGFG_02205	268.84	0.261069	0.118013	0.32709		NGO_1386	Hypothetical	hypothetical protein
NGFG_01978	2311.82	0.449516	0.11785	0.32709	yccS	NGO_1910	Hypothetical	TIGR01666 family membrane protein
NGFG_01315	7551.81	-0.244669	0.118443	0.327816		NGO_1627	Phage Associated	phage protein
NGFG_00408	1140.82	0.135041	0.118989	0.328035	folI	NGO_0267	Cellular Processes/Organismal Systems/Human Disease	transcriptional regulator FolI
NGFG_01114	2019.73	0.17494	0.119026	0.328035		NGO_0683	Hypothetical	hypothetical protein
NGFG_00289	1165.48	0.26694	0.120207	0.328509	dusB	NGO_0151	Hypothetical	tRNA-dihydrouridine synthase B
NGFG_01229	736.083	0.314814	0.119629	0.328509	ruvX	NGO_0568	Genetic Information Processing	YqgF family RNAse H domain-containing protein
NGFG_01134	1243.72	-0.14015	0.119964	0.328509	gatC	NGO_0663	Genetic Information Processing	aspartyl/glutamyl-tRNA(Asn/Gln) amidotransferase subunit C
NGFG_02161	5671.4	0.220899	0.11979	0.328509	nusA	NGO_1285	Genetic Information Processing	transcription termination factor NusA
NGFG_00082	412.065	-0.526031	0.119367	0.328509		NGO_2127	Cellular Processes/Organismal Systems/Human Disease	cadmium resistance transporter
NGFG_01274	1842	0.862415	0.121128	0.330457		NGO_0522	Phage Associated	phage tape measure protein
NGFG_01068	224.787	0.30492	0.121258	0.330457		NGO_0723	no_GeneCat_found	hypothetical protein
NGFG_01311	47.8965	0.871758	0.121722	0.33126		NGO_08655	no_GeneCat_found	hypothetical protein
NGFG_01084	274.833	-0.394967	0.123086	0.334283		NGO_0709	Hypothetical	hypothetical protein
NGFG_01825	1316.72	-0.168975	0.123175	0.334283	cinA	NGO_2058	Hypothetical	competence/damage-inducible protein CinA
NGFG_01278	95.1422	0.8954	0.124283	0.336212		NGO_0519	no_GeneCat_found	phage protein
NGFG_01208	673.77	0.171303	0.124574	0.336212		NGO_0588	Hypothetical	hypothetical protein
NGFG_01974	1316.31	0.181987	0.124545	0.336212		NGO_1915	Glycan Biosynthesis and Metabolism	3-deoxy-D-manno-octulosonic-acid transferase
NGFG_00105	7370.18	-0.258389	0.124529	0.336212		NGO_2151	Energy Metabolism	ATP synthase F1%2C epsilon chain
NGFG_00240	2369.1	0.168684	0.125009	0.336922		NGO_0102	Energy Metabolism	cytochrome c biogenesis protein
NGFG_02481	267.389	-0.530848	0.125516	0.33782		NGO_11125	no_GeneCat_found	pilin pilS6c1
NGFG_01865	1775.93	-0.165729	0.125883	0.338343	thiF	NGO_2019	Hypothetical	thiazole biosynthesis adenylyltransferase ThiF
NGFG_00531	776.113	0.192014	0.126589	0.338842	pth	NGO_0379	Genetic Information Processing	peptidyl-tRNA hydrolase
NGFG_00796	4904.55	0.157041	0.126381	0.338842	efp	NGO_0936	Genetic Information Processing	elongation factor P
NGFG_01567	1165.52	-0.200837	0.126436	0.338842		NGO_1352	no_GeneCat_found	3-oxoacyl-[acyl-carrier-protein] synthase II
NGFG_02362	318.714	-0.559748	0.12705	0.339611		NGO_0474	Phage Associated	phage protein
NGFG_01665	5690.73	-0.108287	0.127853	0.34129		NGO_1752	Hypothetical	hypothetical protein
NGFG_02273	760.431	-0.306552	0.128112	0.341376		NGO_0243	Hypothetical	hypothetical protein
NGFG_00881	2911.75	-0.278977	0.128405	0.341376		NGO_0848	Carbohydrate Metabolism	2-isopropylmalate synthase
NGFG_01948	165.075	0.551068	0.128409	0.341376		NGO_1941	Hypothetical	hypothetical protein
NGFG_01924	1092.35	-0.135843	0.128793	0.341932		NGO_1963	Enzyme Families	signal peptide peptidase SppA%2C 36K type
NGFG_00186	554.588	-0.188053	0.129039	0.34212		NGO_0050a	no_GeneCat_found	glyoxalase
NGFG_00284	1548.23	0.184748	0.129354	0.342171	hemC	NGO_0146	Metabolism of Cofactors and Vitamins	porphobilinogen deaminase
NGFG_01979	21875.9	-0.159006	0.129409	0.342171		NGO_1909	Cellular Processes/Organismal Systems/Human Disease	twitching motility protein
NGFG_00044	69267.7	-0.167739	0.130072	0.342996	groL	NGO_2095	Genetic Information Processing	chaperonin
NGFG_00102	29459.3	-0.143275	0.129937	0.342996		NGO_2148	Energy Metabolism	ATP synthase F1%2C subunit alpha
NGFG_00654	6912.45	-0.14019	0.130731	0.344271		NGO_1082	Carbohydrate Metabolism	isocitrate dehydrogenase%2C NADP-dependent
NGFG_02045	1756.08	-0.273321	0.131532	0.345914		NGO_1239	Hypothetical	hypothetical protein
NGFG_00023	1079.97	0.139211	0.131916	0.346456	thrB	NGO_2075	Amino Acid Metabolism	homoserine kinase
NGFG_01016	520.54	0.153863	0.132512	0.346624		NGO_04090	no_GeneCat_found	hypothetical protein
NGFG_01615	204.765	0.278562	0.132396	0.346624		NGO_1702	Hypothetical	hypothetical protein
NGFG_01874	686.344	0.251938	0.13237	0.346624		NGO_2011	Cellular Processes/Organismal Systems/Human Disease	His/Glu/Gln/Arg/opine family amino ABC transporter%2C permease%2C 3-TM region
NGFG_01044	1234.86	-0.209921	0.133508	0.348762		NGO_0742	Hypothetical	UPF0133 protein
NGFG_00687	468.877	-0.187999	0.133851	0.349193	recX	NGO_1053	Genetic Information Processing	regulatory protein recX
NGFG_01407	222.551	0.423902	0.134255	0.349779	acnD	NGO_08050	no_GeneCat_found	aconitate hydratase
NGFG_00528	1070.94	-0.198006	0.135832	0.352947		NGO_0377	Cellular Processes/Organismal Systems/Human Disease	divalent anion:Na+ symporter (DASS) family transporter
NGFG_01616	64.5815	0.486047	0.135825	0.352947		NGO_1705	Hypothetical	oxidoreductase
NGFG_00862	642.188	-0.260623	0.136337	0.353787		NGO_0867	Hypothetical	hypothetical protein
NGFG_01153	371.858	0.284137	0.138499	0.358448		NGO_0647	Hypothetical	hypothetical protein
NGFG_01831	321.389	0.205309	0.138381	0.358448	efeB	NGO_2051	Hypothetical	dye decolorizing peroxidase
NGFG_00696	1126.51	-0.111281	0.140181	0.362104		NGO_1044	Hypothetical	hypothetical protein
NGFG_01378	881.185	-0.174049	0.140283	0.362104		NGO_1551	Hypothetical	hypothetical protein
NGFG_01370	3728.84	-0.244899	0.140915	0.363255	nadC	NGO_1565	Metabolism of Cofactors and Vitamins	nicotinate-nucleotide diphosphorylase (carboxylating)
NGFG_02300	747.987	-0.159872	0.141403	0.364034			no_FA1090_Ortholog	hypothetical protein
NGFG_01587	1853.65	0.126176	0.141895	0.364819	proQ	NGO_1332	Hypothetical	hypothetical protein
NGFG_00321	1120.3	-0.183105	0.143695	0.368828	tatA	NGO_0183	Genetic Information Processing	TatA/E family twin arginine-targeting protein translocase
NGFG_00379	957.632	0.148324	0.143832	0.368828		NGO_0242	Glycan Biosynthesis and Metabolism	tetraacyldisaccharide 4-kinase
NGFG_00455	890.461	-0.156225	0.145474	0.371581	bioD	NGO_0309	Metabolism of Cofactors and Vitamins	dethiobiotin synthetase
NGFG_00571	2611.89	0.117433	0.145212	0.371581	phoH	NGO_0417	Hypothetical	phosphate starvation-inducible protein PhoH
NGFG_01366	118.03	0.426377	0.145476	0.371581	pgmB		no_FA1090_Ortholog	beta-phosphoglucomutase
NGFG_00065	6124.96	0.528679	0.146026	0.3725		NGO_2112	Metabolism of Cofactors and Vitamins	para-aminobenzoate synthase component
NGFG_00802	593.387	0.144343	0.146784	0.373945		NGO_0930	Genetic Information Processing	50S ribosomal protein L31 type B
NGFG_00473	293.549	0.211009	0.147794	0.376029		NGO_01750	no_GeneCat_found	hypothetical protein
NGFG_01169	322.268	-0.223349	0.148143	0.376425		NGO_03320	no_GeneCat_found	alternative ribosome-rescue factor
NGFG_00656	4860.8	-0.241844	0.148629	0.376681	lst	NGO_1081	Enzyme Families	CMP-N-acetylneuraminate-beta-galactosamide-alpha-2%2C3-sialyltransferase
NGFG_01609	1292.6	-0.235556	0.14844	0.376681		NGO_1309	Hypothetical	DNA-directed RNA polymerase subunit omega
NGFG_00318	723.614	0.192537	0.14896	0.377031	maf	NGO_0180	Cellular Processes/Organismal Systems/Human Disease	septum formation protein Maf
NGFG_00679	1047.63	-0.115222	0.149159	0.377047	fimB	NGO_1060	Cellular Processes/Organismal Systems/Human Disease	fimbrial assembly protein FimB
NGFG_00575	1070.17	0.106935	0.149379	0.377114		NGO_0421	Nucleotide Metabolism	deoxycytidine triphosphate deaminase
NGFG_01223	1312.32	0.217497	0.149608	0.377204	uvrB	NGO_0573	Genetic Information Processing	UvrABC system protein B
NGFG_01614	2977.27	-0.156496	0.15035	0.378586		NGO_1701	Hypothetical	hypothetical protein
NGFG_01722	487.213	-0.202738	0.150635	0.378818		NGO_1808	Amino Acid Metabolism	D-amino acid dehydrogenase small subunit
NGFG_01283	389.983	-0.266582	0.15129	0.379974		NGO_0514	Phage Associated	phage protein
NGFG_00474	4373.03	-0.148895	0.152082	0.380697	hfq	NGO_0326	Hypothetical	RNA chaperone Hfq
NGFG_01003	458.957	0.306317	0.152162	0.380697			no_FA1090_Ortholog	conjugative coupling factor TraD%2C PFGI-1 class
NGFG_02057	1340.48	-0.12042	0.152151	0.380697	mtrA	NGO_1250	no_GeneCat_found	transcriptional regulator MtrA
NGFG_00273	1481.95	0.209799	0.153163	0.382711		NGO_0136	Hypothetical	Na+:H+ antiporter
NGFG_00816	5504.49	-0.145653	0.154172	0.384741	odhB	NGO_0916	Carbohydrate Metabolism	2-oxoglutarate dehydrogenase E2 component (dihydrolipoamide succinyltransferase)
NGFG_01568	742.383	-0.156748	0.154629	0.385375	fabG	NGO_07125	no_GeneCat_found	3-oxoacyl-[acyl-carrier-protein] reductase
NGFG_01409	85.0737	0.390156	0.155183	0.385375	prpF	NGO_08045	no_GeneCat_found	hypothetical protein
NGFG_01401	13752.7	-0.144599	0.155215	0.385375	ftsZ	NGO_1528	Cellular Processes/Organismal Systems/Human Disease	cell division protein ftsZ
NGFG_01717	2672.44	0.203453	0.15485	0.385375	lpxD	NGO_1803	Glycan Biosynthesis and Metabolism	UDP-3-O-[3-hydroxymyristoyl] glucosamine N-acyltransferase
NGFG_01303	691.765	0.23461	0.155784	0.385806			no_FA1090_Ortholog	phage protein
NGFG_00075	2457.29	0.172963	0.155609	0.385806		NGO_2121	Hypothetical	lipoprotein
NGFG_00030	1846.45	0.138723	0.15601	0.385877	rsfS	NGO_2081	Hypothetical	iojap-like ribosome-associated protein
NGFG_00419	1497.02	0.0975009	0.158759	0.389717	rluD	NGO_0278	Genetic Information Processing	ribosomal large subunit pseudouridine synthase D
NGFG_00617	1229.4	-0.189142	0.158387	0.389717	yaaA	NGO_0461	Hypothetical	UPF0246 protein
NGFG_01281	2708.2	-0.15688	0.158182	0.389717		NGO_0516	Cellular Processes/Organismal Systems/Human Disease	plasmid toxin protein
NGFG_01048	1596.16	-0.230392	0.158621	0.389717	dinB	NGO_0738	Genetic Information Processing	DNA polymerase IV
NGFG_01511	1683.51	-0.10219	0.158759	0.389717		NGO_1407	Genetic Information Processing	lrp/AsnC family transcriptional regulator%2C leucine-responsive regulatory protein
NGFG_01980	27677.4	-0.161405	0.158192	0.389717	pilT	NGO_1908	Cellular Processes/Organismal Systems/Human Disease	twitching motility protein
NGFG_01439	10110.1	0.142852	0.159843	0.391396	aspS	NGO_1489	no_GeneCat_found	aspartyl-tRNA synthetase
NGFG_01623	533.363	0.196601	0.159785	0.391396		NGO_1712	Hypothetical	hypothetical protein
NGFG_00183	394.883	-0.428518	0.16074	0.392677			no_FA1090_Ortholog	hypothetical protein
NGFG_01191	996.367	0.119948	0.161096	0.392677		NGO_0607	Hypothetical	pseudouridine synthase
NGFG_01782	4041.01	0.0923818	0.160804	0.392677		NGO_1866	Environmental Information Processing	two-component system transcriptional response regulator
NGFG_02476	351.654	-0.32291	0.16117	0.392677			no_FA1090_Ortholog	transposase
NGFG_00160	149.234	0.346379	0.163399	0.396265		NGO_0025	Environmental Information Processing	AraC family transcriptional regulator
NGFG_00967	50.0144	-0.43395	0.163454	0.396265			no_FA1090_Ortholog	hypothetical protein
NGFG_01953	4789.44	-0.190678	0.163339	0.396265	etfA	NGO_1936	Cellular Processes/Organismal Systems/Human Disease	electron transfer flavoprotein alpha subunit EtfA
NGFG_01379	2661.76	0.121259	0.164174	0.397518		NGO_1550	Hypothetical	magnesium chelatase
NGFG_00356	3384.02	0.183202	0.164663	0.398208	argH	NGO_0219	Amino Acid Metabolism	argininosuccinate lyase
NGFG_01514	1701.76	-0.141052	0.16521	0.399036	gcvH	NGO_1404	Carbohydrate Metabolism	glycine cleavage system H protein
NGFG_00843	992.329	-0.134948	0.167005	0.400889		NGO_0888	Hypothetical	hypothetical protein
NGFG_01468	3095.41	-0.121991	0.166566	0.400889		NGO_1452	Amino Acid Metabolism	aspartate aminotransferase
NGFG_01423	3291.99	0.178537	0.166944	0.400889	pdxJ	NGO_1508	Metabolism of Cofactors and Vitamins	pyridoxine 5-phosphate synthase
NGFG_01716	2342.92	-0.130327	0.167235	0.400889	ompH	NGO_1802	Hypothetical	outer membrane protein OmpH
NGFG_01801	386.255	-0.16767	0.167147	0.400889		NGO_1888	Hypothetical	hypothetical protein
NGFG_00121	2954.88	-0.160619	0.167413	0.400889		NGO_2168	Lipid Metabolism	3-oxoacyl-[acyl-carrier-protein] synthase 3
NGFG_00505	838.319	-0.149864	0.167849	0.401441		NGO_0354	Hypothetical	hypothetical protein
NGFG_01055	2869	-0.192014	0.169239	0.404271		NGO_0731	Phage Associated	phage protein
NGFG_01445	725.326	0.268943	0.169813	0.405146	bioF	NGO_1483	Metabolism of Cofactors and Vitamins	8-amino-7-oxononanoate synthase
NGFG_00588	1217.61	0.102857	0.170888	0.406926	panB	NGO_0436	Metabolism of Cofactors and Vitamins	3-methyl-2-oxobutanoate hydroxymethyltransferase
NGFG_01565	669.478	-0.173732	0.171184	0.406926		NGO_1354	Cellular Processes/Organismal Systems/Human Disease	lipopolysaccharide N-acetylglucosaminyltransferase
NGFG_01332	916.275	0.112736	0.17103	0.406926	lptB	NGO_1605	Environmental Information Processing	lipopolysaccharide ABC transporter ATP-binding protein
NGFG_02128	2482.96	-0.108119	0.171903	0.408138	ubiM	NGO_1678	Hypothetical	UbiH/UbiF/VisC/COQ6 family ubiquinone biosynthesis hydroxylase
NGFG_01402	1940.44	0.142499	0.172422	0.408874		NGO_1527	Hypothetical	MFS transporter%2C AGZA family%2C xanthine/uracil permease
NGFG_00276	712.399	-0.131144	0.17279	0.408939	nth	NGO_0139	Genetic Information Processing	endonuclease III
NGFG_00524	2756.67	0.219362	0.172868	0.408939		NGO_0373	Environmental Information Processing	His/Glu/Gln/Arg/opine family amino ABC transporter%2C permease%2C 3-TM region
NGFG_00615	1162.03	0.143527	0.173092	0.408975	dut	NGO_0459	Nucleotide Metabolism	dUTP pyrophosphatase
NGFG_00167	1793.76	0.215345	0.173405	0.409044	tsaB	NGO_0032	Hypothetical	glycoprotease
NGFG_01411	155.825	0.377009	0.17354	0.409044		NGO_1521	Carbohydrate Metabolism	acetate kinase 2
NGFG_00601	619.092	-0.173918	0.175594	0.413387		NGO_0448	Hypothetical	hypothetical protein
NGFG_02465	15878.4	-0.186304	0.175813	0.413403	tuf	NGO_1842	Genetic Information Processing	elongation factor Tu
NGFG_02229	10026.1	-0.173015	0.177054	0.415821	rpsJ	NGO_1841	Genetic Information Processing	30S ribosomal protein S10
NGFG_00139	1690.76	0.178141	0.17864	0.418541	ppk1	NGO_0003	Energy Metabolism	polyphosphate kinase
NGFG_02259	5822.27	0.167686	0.178465	0.418541		NGO_1073a	Cellular Processes/Organismal Systems/Human Disease	opacity protein
NGFG_00602	1483.33	-0.32322	0.179104	0.419125		NGO_0449	Hypothetical	isoprenylcysteine carboxyl methyltransferase
NGFG_00864	463.953	-0.300524	0.17978	0.419565		NGO_0865	Hypothetical	hypothetical protein
NGFG_01584	4295.57	-0.148334	0.180495	0.419565	serS	NGO_1335	Genetic Information Processing	seryl-tRNA synthetase
NGFG_01432	451.614	-0.195954	0.180055	0.419565		NGO_1499	Hypothetical	hypothetical protein
NGFG_01682	427.495	-0.16027	0.180345	0.419565		NGO_1771	Hypothetical	small conductance mechanosensitive ion channel protein
NGFG_02482	1021.44	-0.563449	0.179837	0.419565			no_FA1090_Ortholog	pilin pilS6c3
NGFG_00042	129.887	-0.291306	0.18058	0.419565		NGO_2093	Cellular Processes/Organismal Systems/Human Disease	TonB-dependent siderophore receptor
NGFG_00336	28813.5	-0.142449	0.181107	0.420211	ppsA	NGO_0200	Carbohydrate Metabolism	phosphoenolpyruvate synthase
NGFG_01521	325.268	0.265395	0.181479	0.420211		NGO_1399	Environmental Information Processing	ABC transporter ATP-binding protein
NGFG_02129	4145.68	-0.280135	0.181504	0.420211	rpmG	NGO_1679	Genetic Information Processing	50S ribosomal protein L33
NGFG_01873	618.178	0.183031	0.182657	0.422381		NGO_2012	Cellular Processes/Organismal Systems/Human Disease	His/Glu/Gln/Arg/opine family amino ABC transporter%2C permease%2C 3-TM region
NGFG_02254	138.956	-0.265768	0.183283	0.423328			no_FA1090_Ortholog	hypothetical protein
NGFG_01430	822.316	0.226784	0.183736	0.423873	tsaE	NGO_1501	Hypothetical	YjeE family ATPase
NGFG_00580	2229.54	0.113918	0.184555	0.42526	hisS	NGO_0426	Genetic Information Processing	histidyl-tRNA synthetase
NGFG_02489	136.303	-0.320632	0.184882	0.425513		NGO_11320	no_GeneCat_found	hypothetical protein
NGFG_01072	8938.73	-0.151216	0.185885	0.427317	pgi	NGO_0719	Carbohydrate Metabolism	glucose-6-phosphate isomerase 1
NGFG_02280	749.143	0.16492	0.186744	0.42811		NGO_0292	Hypothetical	cytochrome c
NGFG_01129	1388.85	0.199546	0.187044	0.42811		NGO_0668	Genetic Information Processing	ribosomal RNA small subunit methyltransferase B
NGFG_01824	1318.67	0.413093	0.187106	0.42811	msrAB	NGO_2059	Amino Acid Metabolism	peptide methionine sulfoxide reductase msrA/msrB
NGFG_00130	823.43	0.143389	0.186626	0.42811		NGO_2177	Hypothetical	16S rRNA (-2-O)-methyltransferase
NGFG_01908	445.713	0.163286	0.187555	0.428634		NGO_1977	Hypothetical	5-formyltetrahydrofolate cyclo-ligase
NGFG_00804	22969	-0.132047	0.188887	0.431173	metE	NGO_0928	Amino Acid Metabolism	5-methyltetrahydropteroyltriglutamate-homocysteine methyltransferase
NGFG_00423	1138.59	-0.120603	0.189571	0.431727		NGO_0282	Cellular Processes/Organismal Systems/Human Disease	rare lipoprotein B
NGFG_00513	2145.91	0.163657	0.190578	0.433516		NGO_0362	Metabolism of Cofactors and Vitamins	uroporphyrinogen decarboxylase
NGFG_01250	1741.64	-0.132682	0.191507	0.435121	ygfZ	NGO_0548	Hypothetical	tRNA-modifying protein YgfZ
NGFG_00829	2072.6	0.189468	0.192035	0.435309	aroA	NGO_0900	Amino Acid Metabolism	3-phosphoshikimate 1-carboxyvinyltransferase
NGFG_01806	1035.69	-0.334393	0.192034	0.435309		NGO_1893	Cellular Processes/Organismal Systems/Human Disease	modification methylase HphIB
NGFG_00386	909.569	-0.170532	0.192798	0.4364	cnp1	NGO_0250	Hypothetical	hypothetical protein
NGFG_00787	4257.53	0.222317	0.192963	0.4364		NGO_0947	Amino Acid Metabolism	dihydrodipicolinate synthase
NGFG_00963	110.055	0.362257	0.193877	0.437961			no_FA1090_Ortholog	hypothetical protein
NGFG_01096	1214.92	-0.165376	0.194562	0.439001		NGO_0696	Genetic Information Processing	recombination factor protein R
NGFG_01196	140.286	-0.278194	0.195443	0.440479		NGO_0602	Environmental Information Processing	MerR family transcriptional regulator
NGFG_01035	965.025	0.199061	0.196289	0.441653	narX	NGO_0753	Environmental Information Processing	two-component system%2C NarL family%2C nitrate/nitrite sensor kinase NarX
NGFG_02086	2035.3	-0.141709	0.196707	0.441799		NGO_06020	no_GeneCat_found	fumarate hydratase
NGFG_00083	930.527	0.218751	0.197311	0.442648		NGO_2128	Hypothetical	inner membrane protein
NGFG_02467	824.22	-0.182112	0.197669	0.442941		NGO_1040a	Cellular Processes/Organismal Systems/Human Disease	opacity protein
NGFG_00492	239.309	0.307496	0.198385	0.444037			no_FA1090_Ortholog	hypothetical protein
NGFG_00223	681.455	0.199065	0.199842	0.446275	pglB	NGO_0085	Carbohydrate Metabolism	pilin glycosylation protein PglB
NGFG_00349	958.394	-0.108489	0.199793	0.446275	hisH	NGO_0213	Amino Acid Metabolism	imidazole glycerol phosphate synthase subunit hisH
NGFG_02405	696.886	-0.447999	0.202128	0.450864		NGO_11165	no_GeneCat_found	pilin pilS5
NGFG_01429	1915.25	0.204233	0.202763	0.451767	amiC	NGO_1502	Cellular Processes/Organismal Systems/Human Disease	N-acetylmuramoyl-L-alanine amidase AmiC
NGFG_00266	1469.11	-0.110297	0.203566	0.453039	brkB	NGO_0127	Hypothetical	virulence factor BrkB
NGFG_02316	604.608	0.164013	0.203819	0.453086		NGO_0773	Genetic Information Processing	hypothetical protein
NGFG_00520	697.885	-0.142783	0.204535	0.453326		NGO_0369	Hypothetical	phage shock protein E
NGFG_00732	53.7248	0.395444	0.204854	0.453326	cas4	NGO_1000	Cellular Processes/Organismal Systems/Human Disease	CRISPR-associated protein cas4
NGFG_01610	5675.94	-0.070816	0.20453	0.453326		NGO_1308	Nucleotide Metabolism	RelA/SpoT family protein
NGFG_02143	687.747	0.130256	0.205087	0.453326		NGO_1694	Hypothetical	dihydrofolate reductase
NGFG_00021	1020.51	-0.195143	0.204919	0.453326		NGO_2073	Cellular Processes/Organismal Systems/Human Disease	aromatic amino acid transporter
NGFG_01063	132.939	-0.303566	0.207119	0.457299			no_FA1090_Ortholog	plasmid maintenance system antidote protein
NGFG_01246	519.294	0.140998	0.207987	0.458698		NGO_0552	Hypothetical	hypothetical protein
NGFG_00337	557.979	-0.125346	0.208753	0.459613		NGO_0202	Hypothetical	hypothetical protein
NGFG_00703	595.012	-0.169576	0.209108	0.459613		NGO_1033	Cellular Processes/Organismal Systems/Human Disease	transglycosylase
NGFG_01602	124.741	-0.264014	0.209048	0.459613			no_FA1090_Ortholog	hemoglobin receptor
NGFG_00407	3203.64	0.13047	0.209791	0.460193	folC	NGO_0266	Metabolism of Cofactors and Vitamins	FolC protein
NGFG_01537	2415.12	-0.204085	0.209842	0.460193		NGO_1382	Nucleotide Metabolism	GTP pyrophosphokinase
NGFG_00027	965.221	0.0871579	0.210628	0.461399		NGO_2078	Environmental Information Processing	thiamine ABC transporter permease
NGFG_01515	2879.57	0.108509	0.211023	0.461745		NGO_1403	Metabolism of Cofactors and Vitamins	glutamyl-tRNA reductase
NGFG_01328	1139.03	-0.174371	0.211644	0.462531		NGO_1609	Glycan Biosynthesis and Metabolism	KpsF/GutQ family sugar isomerase
NGFG_01752	11261.9	-0.216609	0.211855	0.462531	rpsS	NGO_1834	Genetic Information Processing	30S ribosomal protein S19
NGFG_01386	1559.25	-0.219532	0.212248	0.462872	ftsL	NGO_1543	Hypothetical	cell division protein FtsL
NGFG_01190	9613.84	-0.189411	0.213642	0.465393		NGO_0608	Enzyme Families	membrane-bound lytic murein transglycosylase D
NGFG_00081	2930.76	-0.144528	0.214926	0.467668	rpmE	NGO_2126	Genetic Information Processing	50S ribosomal protein L31
NGFG_01331	1144.57	-0.104196	0.215833	0.469118	lptA	NGO_1606	Hypothetical	lipopolysaccharide transport periplasmic protein LptA
NGFG_01901	3931.74	-0.187119	0.216912	0.47094		NGO_1985	Hypothetical	phospholipid-binding protein
NGFG_02307	157.216	0.215606	0.218563	0.471531		NGO_0528	Transposase	transposase
NGFG_00807	5445.02	0.090565	0.217952	0.471531		NGO_0925	Carbohydrate Metabolism	dihydrolipoamide dehydrogenase
NGFG_01562	771.795	0.134184	0.218493	0.471531		NGO_1357	Nucleotide Metabolism	thymidylate synthase
NGFG_01710	3330.15	0.0961848	0.218533	0.471531	frr	NGO_1796	Genetic Information Processing	ribosome-recycling factor
NGFG_01805	985.534	-0.300931	0.218528	0.471531		NGO_10130	no_GeneCat_found	restriction endonuclease
NGFG_01832	187.592	-0.242283	0.218632	0.471531	efeO	NGO_2050	Hypothetical	UPF0409 lipoprotein
NGFG_00603	1543.91	-0.0842056	0.220577	0.475202		NGO_02400	no_GeneCat_found	superoxide dismutase [Fe]
NGFG_01203	2022.1	0.0961471	0.221338	0.476315	ispG	NGO_0594	Metabolism of Terpenoids and Polyketides	4-hydroxy-3-methylbut-2-en-1-yl diphosphate synthase
NGFG_02257	630.115	-0.244406	0.221958	0.477006			no_FA1090_Ortholog	hypothetical protein
NGFG_00410	2565.96	0.0747643	0.222147	0.477006		NGO_0269	Cellular Processes/Organismal Systems/Human Disease	polar amino acid ABC transporter ATP-binding protein
NGFG_01553	330.359	-0.169539	0.223741	0.479902	mtrR	NGO_1366	Genetic Information Processing	TetR/AcrR family transcriptional regulator%2C acrAB operon repressor
NGFG_00254	5779.51	-0.140981	0.22407	0.48008	secB	NGO_0116	Genetic Information Processing	protein-export protein secB
NGFG_00684	625.205	0.217726	0.224321	0.480091		NGO_1055	Cellular Processes/Organismal Systems/Human Disease	acyl-CoA thioester hydrolase
NGFG_01172	2265.8	0.21501	0.225523	0.482135		NGO_0627	Genetic Information Processing	site-specific recombinase
NGFG_01653	604.863	-0.159971	0.225991	0.482608	nuoK	NGO_1741	Energy Metabolism	NADH-quinone oxidoreductase subunit K
NGFG_00268	927.589	-0.116421	0.227679	0.485152		NGO_0130	Hypothetical	hypothetical protein
NGFG_01965	783.41	-0.158439	0.227562	0.485152		NGO_1923	Energy Metabolism	thioredoxin
NGFG_01872	978.391	-0.162724	0.228094	0.485506		NGO_2013	Cellular Processes/Organismal Systems/Human Disease	polar amino acid ABC transporter ATP-binding protein
NGFG_01726	6320.97	0.10627	0.228639	0.485835	oxyR	NGO_1813	Cellular Processes/Organismal Systems/Human Disease	LysR family transcriptional regulator%2C hydrogen peroxide-inducible genes activator
NGFG_00327	5383.03	0.105194	0.230736	0.489531	secD	NGO_0189	Genetic Information Processing	protein-export membrane protein SecD
NGFG_02098	205.559	0.629167	0.231252	0.489644			no_FA1090_Ortholog	hypothetical protein
NGFG_01688	820.98	0.224991	0.231291	0.489644	gap	NGO_1776	Carbohydrate Metabolism	glyceraldehyde-3-phosphate dehydrogenase%2C type I
NGFG_01735	2549.67	0.30498	0.231659	0.489894	infA	NGO_18211	Genetic Information Processing	translation initiation factor IF-1
NGFG_00275	2921.79	-0.117564	0.235121	0.492416		NGO_0138	Environmental Information Processing	peptidase Do
NGFG_00314	6376.37	0.188689	0.234371	0.492416		NGO_0177	Cellular Processes/Organismal Systems/Human Disease	two-component system%2C OmpR family%2C response regulator
NGFG_00449	5899.22	-0.12648	0.233793	0.492416		NGO_0304	Genetic Information Processing	phenylalanyl-tRNA synthetase beta chain
NGFG_00478	847.494	0.207288	0.235481	0.492416	xerD	NGO_0329	Hypothetical	tyrosine recombinase xerD
NGFG_01116	501.123	0.159539	0.235508	0.492416	radC	NGO_0681	Genetic Information Processing	DNA repair protein RadC
NGFG_00889	880.795	-0.0996955	0.235624	0.492416	hda	NGO_0841	Genetic Information Processing	DnaA regulatory inactivator Hda
NGFG_02192	2006.22	0.101724	0.235304	0.492416	ribA	NGO_1134	Metabolism of Cofactors and Vitamins	GTP cyclohydrolase-2
NGFG_02078	132.058	-0.250487	0.234637	0.492416		NGO_1146	Phage Associated	phage protein
NGFG_02440	126.007	-0.284875	0.235099	0.492416		NGO_1592	Hypothetical	hypothetical protein
NGFG_01809	1560.05	-0.162919	0.233238	0.492416		NGO_1895	Hypothetical	competence protein ComEA helix-hairpin-helix repeat region
NGFG_00055	455.077	-0.1583	0.23369	0.492416		NGO_2104	Hypothetical	hypothetical protein
NGFG_00062	882.514	0.565397	0.236074	0.49283	hupB	NGO_2109	Cellular Processes/Organismal Systems/Human Disease	hemoglobin-haptoglobin utilization protein B
NGFG_01839	4251.15	-0.145665	0.236714	0.493639	glmS	NGO_2045	Carbohydrate Metabolism	glucosamine-fructose-6-phosphate aminotransferase [isomerizing]
NGFG_00506	430.189	-0.314955	0.238034	0.495333		NGO_0355	Hypothetical	hypothetical protein
NGFG_01611	1496.82	0.136952	0.2378	0.495333	coaBC	NGO_1307	Metabolism of Cofactors and Vitamins	phosphopantothenoylcysteine decarboxylase/phosphopantothenate-cysteine ligase
NGFG_01205	12679.5	-0.141143	0.238481	0.495466		NGO_0592	Genetic Information Processing	trigger factor
NGFG_02416	287.916	-0.164393	0.238605	0.495466		NGO_1385	Hypothetical	hypothetical protein
NGFG_00733	6477.4	-0.125466	0.24034	0.49801	rpoD	NGO_0999	Genetic Information Processing	RNA polymerase sigma factor rpoD
NGFG_00946	368.291	-0.327335	0.241582	0.500054			no_FA1090_Ortholog	chromosome partitioning protein ParB family protein
NGFG_00373	6037.82	-0.126403	0.243015	0.501053	zipA	NGO_0236	Hypothetical	hypothetical protein
NGFG_01234	14419.6	-0.134205	0.242662	0.501053	lpdA	NGO_0562	Carbohydrate Metabolism	dihydrolipoyl dehydrogenase
NGFG_01112	2496.9	0.196272	0.24309	0.501053		NGO_0685	Environmental Information Processing	heavy metal translocating P-type ATPase
NGFG_01010	3065.62	-0.123091	0.242755	0.501053		NGO_0779	Amino Acid Metabolism	homoserine dehydrogenase
NGFG_01245	715.589	-0.132869	0.243971	0.501811			no_FA1090_Ortholog	hemoglobin/transferrin/lactoferrin receptor protein
NGFG_01781	2777.47	0.125256	0.243777	0.501811	dprA	NGO_1865	Hypothetical	DNA processing protein
NGFG_00322	966.12	-0.134927	0.244309	0.501977		NGO_0184	Cellular Processes/Organismal Systems/Human Disease	purine nucleoside phosphoramidase
NGFG_02100	296.757	0.557992	0.24619	0.504779		NGO_1651	Phage Associated	phage protein
NGFG_00017	810.589	-0.124611	0.246184	0.504779		NGO_2069	Lipid Metabolism	1-acylglycerol-3-phosphate O-acyltransferase
NGFG_00504	1178.61	-0.125932	0.246925	0.505227	upp	NGO_0353	Nucleotide Metabolism	uracil phosphoribosyltransferase
NGFG_01723	7295.28	-0.121871	0.246862	0.505227		NGO_1809	Genetic Information Processing	valyl-tRNA synthetase
NGFG_00246	2566.41	0.124718	0.248393	0.507169	dacB	NGO_0107	Glycan Biosynthesis and Metabolism	D-alanyl-D-alanine carboxypeptidase/D-alanyl-D-alanine-endopeptidase
NGFG_00608	5949.84	-0.203254	0.248323	0.507169	pilJ	NGO_0454	Cellular Processes/Organismal Systems/Human Disease	type IV pilus assembly protein
NGFG_00260	64.3298	-0.526725	0.249279	0.508446		NGO_00655	no_GeneCat_found	hypothetical protein
NGFG_01279	158.732	0.620777	0.250075	0.509008		NGO_0518	Phage Associated	phage protein
NGFG_01826	2858.59	-0.12863	0.250062	0.509008		NGO_2057	Hypothetical	small conductance mechanosensitive ion channel protein
NGFG_01348	118.706	-0.246998	0.250416	0.50917		NGO_1589	Hypothetical	hypothetical protein
NGFG_01228	1090.16	0.230464	0.25102	0.509869		NGO_0569	Hypothetical	transcriptional regulator
NGFG_01413	1554.74	0.10307	0.251302	0.50991		NGO_1519	Hypothetical	Rrf2 family protein
NGFG_01105	143.885	0.365918	0.251922	0.510638			no_FA1090_Ortholog	membrane protein
NGFG_01181	16184.7	-0.111157	0.252523	0.510797	eno	NGO_0617	Carbohydrate Metabolism	enolase
NGFG_01799	280.527	0.163247	0.252488	0.510797		NGO_1886	no_GeneCat_found	hypothetical protein
NGFG_01558	114.591	-0.274174	0.253069	0.511373		NGO_1361	no_GeneCat_found	L-lactate permease-like protein
NGFG_00159	263.661	0.230148	0.253457	0.511628		NGO_0023	Cellular Processes/Organismal Systems/Human Disease	iron chelate ABC transporter%2C periplasmic iron chelate-binding protein
NGFG_01455	1776.85	-0.117878	0.253758	0.511683	pntB	NGO_1472	Metabolism of Cofactors and Vitamins	NAD(P) transhydrogenase subunit beta
NGFG_00923	122.539	0.338473	0.254739	0.512626		NGO_0806	Hypothetical	siroheme synthase
NGFG_01038	330.44	0.147171	0.255562	0.513754	purE	NGO_0748	Nucleotide Metabolism	phosphoribosylaminoimidazole carboxylase%2C catalytic subunit
NGFG_01257	466.969	0.154249	0.256132	0.51437		NGO_0541	Environmental Information Processing	protein-tyrosine phosphatase
NGFG_01265	341.967	0.213222	0.256808	0.514759		NGO_0533	Hypothetical	hypothetical protein
NGFG_00766	387.989	0.125987	0.256853	0.514759		NGO_0969	Hypothetical	nuclease
NGFG_00973	3594.02	-0.216153	0.257973	0.516312			no_FA1090_Ortholog	hypothetical protein
NGFG_01676	724.762	-0.166555	0.258156	0.516312	pglA	NGO_1765	Cellular Processes/Organismal Systems/Human Disease	pilin glycosyltransferase PglA
NGFG_01300	269.44	0.508069	0.259905	0.518218		NGO_0496	Phage Associated	SPP1 gp7 family phage head morphogenesis protein
NGFG_01230	569.923	0.291819	0.259822	0.518218		NGO_0567	Carbohydrate Metabolism	fumarylacetoacetate hydrolase
NGFG_01990	76.731	-0.259988	0.261389	0.520111		NGO_1185	Environmental Information Processing	ArsR family transcriptional regulator
NGFG_01538	401.915	-0.15562	0.261469	0.520111	grxB	NGO_1381	Genetic Information Processing	GrxB family glutaredoxin
NGFG_01417	639.532	0.308042	0.261653	0.520111		NGO_1514	Hypothetical	nitrilase
NGFG_01301	147.353	0.403094	0.262307	0.520881	terL	NGO_0495	Phage Associated	phage protein
NGFG_01243	213.64	0.180058	0.263777	0.521749		NGO_0555	Hypothetical	hypothetical protein
NGFG_01224	3078.51	0.105248	0.263812	0.521749		NGO_0572	Enzyme Families	C-terminal processing peptidase
NGFG_01797	751.573	-0.181803	0.263739	0.521749			no_FA1090_Ortholog	long-chain fatty acid transporter
NGFG_00512	2368.07	0.0686118	0.264777	0.522599	hemY	NGO_0361	Hypothetical	heme biosynthesis-associated protein HemY
NGFG_01707	213.525	-0.27804	0.265113	0.522736			no_FA1090_Ortholog	hypothetical protein
NGFG_01262	386.943	-0.163676	0.266431	0.524804		NGO_0537	Hypothetical	mercury transport periplasmic protein
NGFG_00305	1954.72	-0.181917	0.268667	0.526027		NGO_0168	Cellular Processes/Organismal Systems/Human Disease	zinc/manganese ABC transporter substrate-binding protein
NGFG_01154	1067.41	-0.123292	0.267726	0.526027		NGO_0646	Amino Acid Metabolism	acetylornithine aminotransferase
NGFG_02004	317.997	-0.290942	0.267568	0.526027		NGO_1197	Hypothetical	hypothetical protein
NGFG_02015	287.289	-0.198527	0.26863	0.526027			no_FA1090_Ortholog	hypothetical protein
NGFG_02167	2492.88	-0.118159	0.26835	0.526027		NGO_1291	Hypothetical	UPF0082 protein
NGFG_00069	485.535	-0.173599	0.268271	0.526027		NGO_11415	no_GeneCat_found	AraC family transcriptional regulator
NGFG_02191	2528.36	0.06867	0.269853	0.52782		NGO_1133	Hypothetical	hypothetical protein
NGFG_01470	378.264	-0.16481	0.270874	0.529288		NGO_1450	Hypothetical	hypothetical protein
NGFG_01100	1944.97	0.200728	0.273337	0.533115		NGO_0694	Hypothetical	outer membrane autotransporter barrel domain-containing protein
NGFG_00993	159.637	0.206717	0.273651	0.533115	dsbC		no_FA1090_Ortholog	thiol:disulfide interchange protein DsbC
NGFG_02339	4317.2	-0.149557	0.273434	0.533115		NGO_1043	Hypothetical	hypothetical protein
NGFG_00910	128.07	0.297257	0.274759	0.534741		NGO_0818	Hypothetical	hypothetical protein
NGFG_00348	1341.26	0.171528	0.278207	0.540107	hisA	NGO_0212	Amino Acid Metabolism	1-(5-phosphoribosyl)-5-[(5-phosphoribosylamino)methylideneamino] imidazole-4-carboxamide isomerase
NGFG_00974	3763.61	-0.246096	0.277981	0.540107			no_FA1090_Ortholog	hypothetical protein
NGFG_01947	237.923	-0.234939	0.278346	0.540107		NGO_1942	Hypothetical	lipoprotein
NGFG_00345	1622.32	0.139741	0.279431	0.541675		NGO_0209	Genetic Information Processing	peptide chain release factor 3
NGFG_01036	428.783	0.245068	0.28134	0.542819	narL	NGO_0752	Environmental Information Processing	two-component system%2C NarL family%2C nitrate/nitrite response regulator NarL
NGFG_00686	128.9	-0.269057	0.280967	0.542819		NGO_1054	Hypothetical	hypothetical protein
NGFG_00658	1092.83	0.125467	0.281119	0.542819		NGO_1079	Nucleotide Metabolism	oxidoreductase
NGFG_02061	1311.34	0.109802	0.28141	0.542819		NGO_1253	Environmental Information Processing	putrescine ABC transporter substrate-binding protein
NGFG_00634	127.083	-0.21002	0.281063	0.542819		NGO_1636	Genetic Information Processing	phage replication protein
NGFG_00450	1806.54	-0.235834	0.284558	0.54835		NGO_0305	Genetic Information Processing	integration host factor subunit alpha
NGFG_00257	426.676	-0.154303	0.285991	0.548376		NGO_0119	Hypothetical	hypothetical protein
NGFG_00448	609.581	-0.352082	0.28563	0.548376		NGO_0303	Hypothetical	restriction endonuclease
NGFG_00845	357.908	0.400135	0.28522	0.548376		NGO_0886	Lipid Metabolism	acyl-CoA dehydrogenase
NGFG_02244	370.465	0.170092	0.286536	0.548376		NGO_06860	no_GeneCat_found	phage protein
NGFG_00101	11035.7	-0.180121	0.286288	0.548376		NGO_2147	Energy Metabolism	ATP synthase F1%2C subunit delta
NGFG_00103	13217.2	-0.153123	0.285009	0.548376	atpG	NGO_2149	Energy Metabolism	ATP synthase F1%2C gamma chain
NGFG_00341	3719.97	0.0976596	0.286904	0.548542		NGO_0206	Cellular Processes/Organismal Systems/Human Disease	putrescine ABC transporter substrate-binding protein
NGFG_00545	780.183	0.211991	0.2877	0.54935		NGO_0392	Hypothetical	hypothetical protein
NGFG_02348	77.7079	0.489958	0.28817	0.54935		NGO_1069	Hypothetical	hypothetical protein
NGFG_02005	648.907	0.109978	0.287945	0.54935	lpt3	NGO_1198	Hypothetical	sulfatase
NGFG_00664	57.738	0.524991	0.289747	0.551328		NGO_1070	Hypothetical	hypothetical protein
NGFG_00037	677.51	-0.0939714	0.289771	0.551328		NGO_2089	Hypothetical	hypothetical protein
NGFG_00418	3050.44	-0.125737	0.290643	0.551376	bamD	NGO_0277	Cellular Processes/Organismal Systems/Human Disease	competence lipoprotein ComL
NGFG_00922	86.4535	0.300308	0.290122	0.551376			no_FA1090_Ortholog	sulfite reductase [NADPH] flavoprotein alpha-component
NGFG_01968	1985.52	-0.125898	0.290545	0.551376	ftsX	NGO_1921	Hypothetical	cell division protein FtsX
NGFG_00214	3262.49	0.0918481	0.293228	0.554978	dnaE	NGO_0078	Genetic Information Processing	DNA polymerase III subunit alpha
NGFG_01749	15381.3	-0.161785	0.293308	0.554978	rplP	NGO_18311	Genetic Information Processing	50S ribosomal protein L16
NGFG_01888	3335.97	-0.128292	0.293394	0.554978	asd	NGO_1997	Amino Acid Metabolism	aspartate-semialdehyde dehydrogenase
NGFG_00488	1329.45	0.0730913	0.29397	0.55553	dapF	NGO_0338	Amino Acid Metabolism	diaminopimelate epimerase
NGFG_00756	295.545	0.146016	0.294569	0.556124		NGO_0979	Hypothetical	hypothetical protein
NGFG_00763	908.068	0.0940063	0.295068	0.556527		NGO_0972	Metabolism of Terpenoids and Polyketides	2-C-methyl-D-erythritol 4-phosphate cytidylyltransferase
NGFG_00426	806.484	-0.10038	0.296215	0.5571		NGO_0285	Hypothetical	RDD family protein
NGFG_01284	325.175	-0.274418	0.296699	0.5571		NGO_0513	Phage Associated	phage protein
NGFG_01266	541.081	0.225256	0.297288	0.5571		NGO_0532	Hypothetical	hypothetical protein
NGFG_01046	863.716	0.160208	0.297214	0.5571		NGO_0740	Amino Acid Metabolism	3-dehydroquinate dehydratase
NGFG_00786	6716.45	0.105296	0.297624	0.5571	bamC	NGO_0948	Hypothetical	lipoprotein
NGFG_01640	647.652	0.104885	0.296318	0.5571		NGO_1729	Hypothetical	hypothetical protein
NGFG_01708	218.037	-0.330448	0.297252	0.5571			no_FA1090_Ortholog	hypothetical protein
NGFG_00036	690.638	-0.11437	0.297652	0.5571		NGO_2088	Cellular Processes/Organismal Systems/Human Disease	iron complex ABC transporter ATP-binding protein
NGFG_01720	890.412	0.150171	0.298409	0.557982	lpxA	NGO_1806	Glycan Biosynthesis and Metabolism	acyl-[acyl-carrier-protein]-UDP-N-acetylglucosamine O-acyltransferase
NGFG_02423	479.913	-0.130435	0.300212	0.560817			no_FA1090_Ortholog	hypothetical protein
NGFG_01405	79.5973	0.237138	0.302629	0.564792		NGO_1524	Hypothetical	hypothetical protein
NGFG_00479	579.763	0.187678	0.30379	0.566417		NGO_0329a	no_GeneCat_found	bacterioferritin-associated ferredoxin
NGFG_01227	877.528	0.16556	0.305091	0.567219		NGO_0570	Hypothetical	CreA protein
NGFG_00046	214.596	0.170051	0.305026	0.567219		NGO_2097	Hypothetical	hypothetical protein
NGFG_01585	1246.98	0.0998827	0.305394	0.567243		NGO_1334	Genetic Information Processing	dinucleoside polyphosphate hydrolase
NGFG_00347	1202.45	0.1368	0.306027	0.567879	hisF	NGO_0211	Amino Acid Metabolism	imidazole glycerol phosphate synthase subunit hisF
NGFG_00994	210.991	0.254437	0.308328	0.571606	traB		no_FA1090_Ortholog	conjugal transfer pilus assembly protein TraB
NGFG_00163	964.511	-0.1179	0.308917	0.571918		NGO_0028	Hypothetical	hypothetical protein
NGFG_00454	1344.46	-0.107036	0.309082	0.571918	bioA	NGO_0308	Metabolism of Cofactors and Vitamins	adenosylmethionine-8-amino-7-oxononanoate transaminase
NGFG_00253	1734.41	-0.13624	0.309651	0.57243	grxC	NGO_0114	Genetic Information Processing	glutaredoxin
NGFG_01135	7033.65	-0.13092	0.310217	0.572934	gatA	NGO_0662	Genetic Information Processing	glutamyl-tRNA(Gln) amidotransferase subunit A
NGFG_01589	1246.58	0.110305	0.310822	0.573509	trmA	NGO_1330	Genetic Information Processing	tRNA (uracil-5-)-methyltransferase
NGFG_01910	17768.8	-0.123782	0.311523	0.57426	rpsB	NGO_1975	Genetic Information Processing	30S ribosomal protein S2
NGFG_00888	673.398	0.11082	0.313321	0.576486		NGO_0842	Hypothetical	HAD hydrolase%2C family IB
NGFG_02042	4545.68	-0.0535684	0.313055	0.576486	ilvB	NGO_1236	Carbohydrate Metabolism	acetolactate synthase%2C large subunit%2C biosynthetic type
NGFG_02270	283.42	-0.310625	0.313939	0.576627			no_FA1090_Ortholog	hypothetical protein
NGFG_00468	1675.56	0.0886288	0.313987	0.576627	ubiE	NGO_0321	Metabolism of Cofactors and Vitamins	ubiquinone/menaquinone biosynthesis methyltransferase ubiE
NGFG_01297	62.8536	0.580154	0.315637	0.579112			no_FA1090_Ortholog	phage protein
NGFG_02127	9351.79	-0.133992	0.316277	0.579742	rpmA	NGO_1677	Genetic Information Processing	50S ribosomal protein L27
NGFG_00826	1517.44	-0.137559	0.317937	0.580606		NGO_0903	Cellular Processes/Organismal Systems/Human Disease	drug:H+ antiporter-2 (14 Spanner) (DHA2) family drug resistance MFS transporter
NGFG_02130	7264.45	-0.158552	0.317409	0.580606	rpmB	NGO_1680	Genetic Information Processing	50S ribosomal protein L28
NGFG_01856	713.93	0.145066	0.317698	0.580606	metH	NGO_2027	Genetic Information Processing	LysR family transcriptional regulator%2C regulator for metE and metH
NGFG_02279	119.671	-0.203068	0.321309	0.585017			no_FA1090_Ortholog	hypothetical protein
NGFG_00898	3205.34	0.177508	0.32155	0.585017	hscA	NGO_0829	Genetic Information Processing	Fe-S protein assembly chaperone HscA
NGFG_02426	198.429	0.526888	0.321048	0.585017			no_FA1090_Ortholog	hypothetical protein
NGFG_01677	629.581	0.117797	0.321002	0.585017		NGO_09380	no_GeneCat_found	RNA polymerase sigma-54 factor
NGFG_01815	5494.23	0.0934724	0.322139	0.585051	dnaJ	NGO_1901	Genetic Information Processing	chaperone dnaJ
NGFG_01880	378.161	0.17348	0.322167	0.585051	thiG	NGO_2005	Metabolism of Cofactors and Vitamins	thiamine biosynthesis protein ThiG
NGFG_00217	350.927	0.144669	0.322932	0.585071		NGO_0079	Hypothetical	ribosome-associated protein
NGFG_00381	1845.76	0.163544	0.323113	0.585071	kdsB	NGO_0245	Glycan Biosynthesis and Metabolism	3-deoxy-manno-octulosonate cytidylyltransferase
NGFG_00558	959.825	0.102776	0.323376	0.585071		NGO_0404	Cellular Processes/Organismal Systems/Human Disease	type I restriction enzyme EcoprrI M protein
NGFG_01993	2059.38	-0.161755	0.323169	0.585071	mgtE	NGO_1188	Cellular Processes/Organismal Systems/Human Disease	magnesium transporter
NGFG_01424	1846.77	0.105979	0.324521	0.5866		NGO_1507	Metabolism of Cofactors and Vitamins	holo-[acyl-carrier-protein] synthase
NGFG_00332	1276.94	0.0776302	0.324984	0.586893		NGO_0196	Environmental Information Processing	putrescine ABC transporter permease
NGFG_00225	1150.3	0.168594	0.326258	0.588107	ribD	NGO_0089	Metabolism of Cofactors and Vitamins	riboflavin biosynthesis protein RibD
NGFG_02360	45.7501	-0.514261	0.326046	0.588107			no_FA1090_Ortholog	hypothetical protein
NGFG_00383	262.585	0.136005	0.326743	0.588438		NGO_0247	Hypothetical	hypothetical protein
NGFG_01280	2091.73	-0.149164	0.327254	0.588817		NGO_0517	Cellular Processes/Organismal Systems/Human Disease	antitoxin
NGFG_01347	111.251	-0.370132	0.328957	0.590793		NGO_1591	Hypothetical	hypothetical protein
NGFG_01937	745.634	-0.0893338	0.328671	0.590793		NGO_1954	Cellular Processes/Organismal Systems/Human Disease	amino acid/peptide transporter (Peptide:H+ symporter)
NGFG_00221	778.442	0.189164	0.329939	0.591871	pglD	NGO_0083	Cellular Processes/Organismal Systems/Human Disease	pilin glycosylation protein PglD
NGFG_00416	4236.98	-0.106686	0.330164	0.591871		NGO_0275	Enzyme Families	IgA-specific serine endopeptidase autotransporter
NGFG_01201	2537.13	-0.0700846	0.330606	0.592048	rlmN	NGO_0596	Hypothetical	ribosomal RNA large subunit methyltransferase N
NGFG_02050	326.196	0.126354	0.331054	0.592048			no_FA1090_Ortholog	hypothetical protein
NGFG_01950	3496.14	-0.0659505	0.331474	0.592048	purD	NGO_1939	Nucleotide Metabolism	phosphoribosylamine-glycine ligase
NGFG_00010	140.179	-0.28429	0.331436	0.592048			no_FA1090_Ortholog	phage replication initiation protein
NGFG_00582	41.22	0.365735	0.332095	0.592616			no_FA1090_Ortholog	hypothetical protein
NGFG_00461	3056.3	-0.0916026	0.335501	0.596998	rapZ	NGO_0315	Hypothetical	UPF0042 nucleotide-binding protein
NGFG_02428	272.498	-0.183832	0.335308	0.596998			no_FA1090_Ortholog	hypothetical protein
NGFG_02443	318.181	-0.124354	0.335773	0.596998		NGO_1615	Phage Associated	phage protein
NGFG_00127	4245.7	0.0877279	0.335004	0.596998	rpmF	NGO_2173	Genetic Information Processing	50S ribosomal protein L32
NGFG_02444	72.9477	-0.270211	0.33664	0.597994		NGO_1131	Phage Associated	hypothetical protein
NGFG_01120	2779.81	-0.0939829	0.337638	0.599223	leuD	NGO_0677	Carbohydrate Metabolism	3-isopropylmalate dehydratase small subunit
NGFG_00758	12557.3	-0.118682	0.339034	0.600755		NGO_0977	Carbohydrate Metabolism	acetate kinase 1
NGFG_01748	6740.45	-0.261931	0.339116	0.600755	rpmC	NGO_1831	Genetic Information Processing	50S ribosomal protein L29
NGFG_00355	115.289	0.279823	0.339522	0.600929		NGO_0218	no_GeneCat_found	hypothetical protein
NGFG_00953	927.221	0.26286	0.341344	0.6033			no_FA1090_Ortholog	DNA topoisomerase III
NGFG_01989	216.049	0.195355	0.341479	0.6033		NGO_1184	no_GeneCat_found	FMN oxidoreductase
NGFG_01340	198.112	-0.283536	0.342772	0.604492			no_FA1090_Ortholog	hypothetical protein
NGFG_01895	3167.65	0.144367	0.342636	0.604492	obg	NGO_1990	Genetic Information Processing	GTPase obg
NGFG_00508	483.902	-0.233648	0.344291	0.606622		NGO_0357	Hypothetical	hypothetical protein
NGFG_00444	1251.71	-0.0691812	0.344729	0.606789	pheS	NGO_0299	Genetic Information Processing	phenylalanyl-tRNA synthetase alpha chain
NGFG_01323	767.154	-0.0987228	0.345271	0.606789		NGO_1613	Phage Associated	phage integrase/recombinase
NGFG_00609	4551.77	-0.159764	0.346196	0.607392	pilX	NGO_0455	Cellular Processes/Organismal Systems/Human Disease	type IV pilus assembly protein PilX
NGFG_00943	273.902	-0.114951	0.346282	0.607392	ung	NGO_0786	Genetic Information Processing	uracil-DNA glycosylase
NGFG_00209	539.858	0.190226	0.347431	0.608604		NGO_0073	Carbohydrate Metabolism	phosphoglycolate phosphatase
NGFG_01051	482.687	-0.110161	0.347596	0.608604		NGO_0734	Energy Metabolism	ferredoxin-NADP+ reductase
NGFG_00972	2255.46	-0.213386	0.348013	0.60862			no_FA1090_Ortholog	hypothetical protein
NGFG_00106	2092.2	-0.116207	0.348228	0.60862	glyQ	NGO_2153	Genetic Information Processing	glycyl-tRNA synthetase alpha subunit
NGFG_00364	172.222	-0.416548	0.348621	0.608763			no_FA1090_Ortholog	hypothetical protein
NGFG_00853	1886.37	0.0788645	0.350759	0.611404		NGO_0875	Nucleotide Metabolism	phosphoribosylaminoimidazole carboxylase%2C ATPase subunit
NGFG_02420	69.141	-0.273098	0.350676	0.611404		NGO_0673	Transposase	transposase
NGFG_00218	271.658	0.142201	0.355301	0.61578		NGO_0080	Hypothetical	hypothetical protein
NGFG_00928	2466.02	-0.0640417	0.355095	0.61578	rnr	NGO_0801	Genetic Information Processing	ribonuclease R
NGFG_00794	174.117	0.144919	0.354182	0.61578		NGO_0938	Hypothetical	hypothetical protein
NGFG_00701	115.912	0.37607	0.355199	0.61578		NGO_05410	no_GeneCat_found	transposase
NGFG_01346	64.3885	-0.305911	0.355476	0.61578		NGO_1593	Hypothetical	hypothetical protein
NGFG_00058	1400.28	0.115053	0.354535	0.61578	mnmE	NGO_2107	Genetic Information Processing	tRNA modification GTPase mnmE
NGFG_02068	369.537	-0.165076	0.356115	0.615795		NGO_1261	Hypothetical	UPF0341 protein in rsp 3region
NGFG_02474	69692.3	-0.128421	0.356012	0.615795	rnpB	NGO_19101	no_GeneCat_found	hypothetical protein
NGFG_00154	853.496	-0.0859027	0.358265	0.616606		NGO_0018	Hypothetical	GAF protein
NGFG_01277	89.264	0.674459	0.358293	0.616606			no_FA1090_Ortholog	hypothetical protein
NGFG_02046	3058.11	-0.0922203	0.35784	0.616606	hisD	NGO_1240	Amino Acid Metabolism	histidinol dehydrogenase
NGFG_01753	27418.9	-0.100857	0.358477	0.616606	rplB	NGO_1835	Genetic Information Processing	50S ribosomal protein L2
NGFG_01848	1029.81	0.0720501	0.357323	0.616606		NGO_2035	Nucleotide Metabolism	hypoxanthine phosphoribosyltransferase
NGFG_00134	2885.66	0.0971043	0.358312	0.616606		NGO_2181	Genetic Information Processing	ribonuclease P protein component
NGFG_01986	117.536	0.242047	0.360344	0.619271	iIB		no_FA1090_Ortholog	HAD hydrolase%2C family IIB
NGFG_01367	4800.66	-0.145398	0.360841	0.619581	nadB	NGO_1568	Hypothetical	L-aspartate oxidase
NGFG_00140	677.446	0.117302	0.362973	0.620686		NGO_0004	Hypothetical	hypothetical protein
NGFG_00412	985.183	-0.179496	0.363112	0.620686		NGO_0271	Hypothetical	hypothetical protein
NGFG_02200	55.2153	0.406857	0.363164	0.620686		NGO_04640	no_GeneCat_found	hypothetical protein
NGFG_02024	1017.28	0.0974985	0.36282	0.620686		NGO_1219	Genetic Information Processing	DeoR family transcriptional regulator%2C glycerol-3-phosphate regulon repressor
NGFG_02147	231.118	0.149784	0.362395	0.620686		NGO_08995	no_GeneCat_found	major outer membrane protein
NGFG_01875	3073.78	0.157739	0.36339	0.620686	tldD	NGO_2010	Hypothetical	TldD protein
NGFG_01926	3850.47	-0.117914	0.364659	0.622308	argG	NGO_1961	Amino Acid Metabolism	argininosuccinate synthase
NGFG_01207	2351.3	0.0917815	0.365402	0.623032		NGO_0589	Cellular Processes/Organismal Systems/Human Disease	uracil-xanthine permease
NGFG_00567	1980.83	-0.109001	0.366781	0.623406		NGO_0413	Cellular Processes/Organismal Systems/Human Disease	hypothetical protein
NGFG_01247	748.119	-0.0902148	0.366545	0.623406	dnaJ	NGO_0551	Genetic Information Processing	molecular chaperone DnaJ
NGFG_02003	837.939	-0.0934804	0.367216	0.623406	hrpA	NGO_1196	Genetic Information Processing	ATP-dependent helicase HrpA
NGFG_01472	325.296	-0.129211	0.366918	0.623406	lpxH	NGO_1448	Glycan Biosynthesis and Metabolism	UDP-2%2C3-diacylglucosamine hydrolase
NGFG_01811	699.393	-0.0885677	0.366288	0.623406	rfbB	NGO_1897	Hypothetical	dTDP-glucose 4%2C6-dehydratase
NGFG_00092	612.138	0.25421	0.368962	0.625825		NGO_2138	Environmental Information Processing	D-methionine ABC transporter permease
NGFG_02282	14464.3	0.0791089	0.369878	0.62659	pnp	NGO_0335	Genetic Information Processing	polyribonucleotide nucleotidyltransferase
NGFG_01419	613.694	0.102761	0.370054	0.62659		NGO_07985	no_GeneCat_found	integral membrane efflux protein
NGFG_00374	500.256	-0.173301	0.371204	0.627736	ampD	NGO_0237	Enzyme Families	N-acetyl-anhydromuranmyl-L-alanine amidase AmpD
NGFG_01453	458.526	0.0940882	0.371373	0.627736	crgA	NGO_1474	Environmental Information Processing	LysR family transcriptional regulator
NGFG_01747	5837.64	-0.261439	0.372641	0.628878	rpsQ	NGO_1830	Genetic Information Processing	30S ribosomal protein S17
NGFG_01750	18722.7	-0.148393	0.372692	0.628878	rpsC	NGO_1832	Genetic Information Processing	30S ribosomal protein S3
NGFG_00499	5827.32	-0.0867661	0.373085	0.628998		NGO_0347	Genetic Information Processing	DNA polymerase III%2C delta subunit
NGFG_02029	828.398	0.115103	0.373492	0.629142		NGO_1222	Hypothetical	OsmC family redox protein
NGFG_00363	475.573	-0.291662	0.377423	0.632296		NGO_0226	Hypothetical	hypothetical protein
NGFG_00847	72.5947	0.338672	0.377604	0.632296		NGO_0885	Energy Metabolism	rubredoxin
NGFG_01400	3406.7	0.0593656	0.37763	0.632296	ftsA	NGO_1529	Hypothetical	cell division protein ftsA
NGFG_01345	66.8468	-0.310704	0.376539	0.632296		NGO_1594	Hypothetical	hypothetical protein
NGFG_01715	10877.7	-0.0986587	0.376098	0.632296	bamA	NGO_1801	Hypothetical	outer membrane protein omp85
NGFG_01751	10215.3	-0.208417	0.377211	0.632296	rplV	NGO_1833	Genetic Information Processing	50S ribosomal protein L22
NGFG_00727	213.156	0.233069	0.378089	0.632523	cas7c	NGO_1003	Phage Associated	CRISPR-associated protein
NGFG_01155	2338.56	0.0636092	0.380271	0.632921	clpX	NGO_0645	Cellular Processes/Organismal Systems/Human Disease	ATP-dependent Clp protease ATP-binding subunit ClpX
NGFG_01107	1898.85	-0.0889335	0.378752	0.632921		NGO_0690	Hypothetical	lipoprotein
NGFG_00914	1489.35	0.114884	0.379716	0.632921	bioB	NGO_0813	Metabolism of Cofactors and Vitamins	biotin synthase
NGFG_00907	3654.84	-0.06596	0.379962	0.632921		NGO_0821	Carbohydrate Metabolism	acetyl-coenzyme A carboxylase carboxyl transferase subunit alpha
NGFG_00883	1366.69	0.0814361	0.379539	0.632921		NGO_0846	Cellular Processes/Organismal Systems/Human Disease	prolipoprotein diacylglyceryl transferase
NGFG_01776	461.358	-0.206526	0.379184	0.632921			no_FA1090_Ortholog	hypothetical protein
NGFG_02006	1334.74	0.0953721	0.381431	0.633772	hrpA	NGO_1199	Genetic Information Processing	ATP-dependent helicase HrpA
NGFG_02040	943.625	-0.125304	0.38126	0.633772		NGO_1234	Hypothetical	hypothetical protein
NGFG_02022	2128.53	0.077208	0.382118	0.634374	gshB	NGO_1217	Amino Acid Metabolism	glutathione synthetase
NGFG_00919	272.65	0.187257	0.384663	0.638058	cysI	NGO_04270	no_GeneCat_found	sulfite reductase [NADPH] hemoprotein beta-component
NGFG_01037	131.195	0.204371	0.386546	0.640636		NGO_0751	Hypothetical	outer membrane autotransporter barrel domain-containing protein
NGFG_00445	349.958	-0.229143	0.387238	0.64124	vsr	NGO_0300	Genetic Information Processing	DNA mismatch endonuclease Vsr
NGFG_02427	198.72	0.21489	0.389255	0.644034			no_FA1090_Ortholog	hypothetical protein
NGFG_00428	115.135	0.250601	0.391484	0.645915		NGO_01540	no_GeneCat_found	UPF0114 protein
NGFG_00532	386.395	0.0953482	0.392831	0.645915	rnfH	NGO_0380	Hypothetical	protein rnfH
NGFG_00539	1517.62	0.0645329	0.393367	0.645915		NGO_0387	Metabolism of Cofactors and Vitamins	GTP cyclohydrolase folE2
NGFG_00593	2027.57	0.0814359	0.391541	0.645915	ispE	NGO_0440	Metabolism of Terpenoids and Polyketides	4-diphosphocytidyl-2-C-methyl-D-erythritol kinase
NGFG_02209	71.1467	-0.192422	0.391931	0.645915			no_FA1090_Ortholog	hypothetical protein
NGFG_02332	61.106	0.32879	0.393131	0.645915			no_FA1090_Ortholog	hypothetical protein
NGFG_01569	249.839	-0.12231	0.39232	0.645915			no_FA1090_Ortholog	hypothetical protein
NGFG_01970	5829.63	-0.102819	0.391107	0.645915		NGO_1919	Carbohydrate Metabolism	phosphoglycerate kinase
NGFG_01914	306.732	-0.338975	0.393215	0.645915			no_FA1090_Ortholog	hypothetical protein
NGFG_02340	50.563	0.224422	0.39401	0.646428			no_FA1090_Ortholog	hypothetical protein
NGFG_00398	909.321	-0.10835	0.394677	0.646978	lbpB		no_FA1090_Ortholog	lactoferrin binding protein B
NGFG_00204	8167.75	0.0893115	0.395312	0.647162	ileS	NGO_0069	Genetic Information Processing	isoleucyl-tRNA synthetase
NGFG_01326	441.158	-0.189265	0.395451	0.647162		NGO_08550	no_GeneCat_found	hypothetical protein
NGFG_01204	2033.44	-0.105153	0.396865	0.648346	clpP	NGO_0593	Cellular Processes/Organismal Systems/Human Disease	ATP-dependent Clp protease proteolytic subunit
NGFG_01182	1971.86	-0.135844	0.396735	0.648346	ftsB	NGO_0616	Hypothetical	cell division protein FtsB
NGFG_01381	1512.15	-0.183012	0.39717	0.648346	dsbA	NGO_1548	Cellular Processes/Organismal Systems/Human Disease	thiol:disulfide interchange protein DsbA
NGFG_01729	3094.3	-0.156528	0.398692	0.650287	minC	NGO_1816	Genetic Information Processing	septum site-determining protein MinC
NGFG_01498	243.705	0.153219	0.399271	0.650688	nqrM	NGO_1421	Hypothetical	hypothetical protein
NGFG_00616	2286.18	0.072403	0.399919	0.651162	dapC	NGO_0460	Amino Acid Metabolism	succinyldiaminopimelate transaminase
NGFG_01324	1243.1	-0.124849	0.400228	0.651162	dusA	NGO_1612	Genetic Information Processing	tRNA dihydrouridine synthase A
NGFG_00346	381.467	0.0986022	0.401184	0.652174	hisI	NGO_0210	Amino Acid Metabolism	phosphoribosyl-AMP cyclohydrolase
NGFG_00301	45.468	-0.437358	0.401695	0.652446		NGO_0163	Hypothetical	hypothetical protein
NGFG_02190	205.678	0.194782	0.402692	0.652446		NGO_1132	Phage Associated	phage protein
NGFG_00028	1014.6	-0.0963712	0.402657	0.652446		NGO_2079	Energy Metabolism	carbonic anhydrase
NGFG_00071	2238.25	-0.121227	0.402607	0.652446	mlaE	NGO_2117	Environmental Information Processing	ABC transporter permease
NGFG_01743	8951.1	-0.154654	0.403881	0.653298	rpsN	NGO_18261	Genetic Information Processing	30S ribosomal protein S14
NGFG_00982	126.509	-0.204859	0.404539	0.653821	traF		no_FA1090_Ortholog	conjugal transfer pilus assembly protein TraF
NGFG_01161	2344.71	-0.122941	0.405263	0.654449		NGO_0639	Carbohydrate Metabolism	L-lactate dehydrogenase
NGFG_00393	1315.22	0.134412	0.406075	0.655133		NGO_0258	Hypothetical	hypothetical protein
NGFG_01536	138.144	-0.33286	0.406356	0.655133		NGO_1383	Hypothetical	hypothetical protein
NGFG_01285	226.545	-0.176037	0.407248	0.656029		NGO_0511	Hypothetical	phage protein
NGFG_01002	389.052	-0.136893	0.40846	0.657439	traI		no_FA1090_Ortholog	conjugal transfer pilus assembly protein TraI
NGFG_01033	876.451	-0.088924	0.409543	0.658098		NGO_0755	Metabolism of Cofactors and Vitamins	riboflavin synthase%2C alpha subunit
NGFG_00956	1009.63	-0.205854	0.409505	0.658098			no_FA1090_Ortholog	hypothetical protein
NGFG_00551	5380.88	-0.0866054	0.412557	0.658706		NGO_0398	Nucleotide Metabolism	adenylosuccinate synthetase
NGFG_02162	11705.4	0.104097	0.412955	0.658706	infB	NGO_1286	Genetic Information Processing	translation initiation factor IF-2
NGFG_01550	949.366	0.0883417	0.411507	0.658706	recC	NGO_1369	Genetic Information Processing	exodeoxyribonuclease V%2C gamma subunit
NGFG_01524	1013.2	-0.0708035	0.411248	0.658706		NGO_1396	Energy Metabolism	electron-transfer flavoprotein dehydrogenase
NGFG_02431	2553.77	-0.134789	0.412676	0.658706			no_FA1090_Ortholog	pilin pilS7
NGFG_01619	2075.2	0.110787	0.412812	0.658706	dinG	NGO_1708	Genetic Information Processing	ATP-dependent DNA helicase DinG
NGFG_01876	1162.77	-0.210733	0.412878	0.658706	cytX	NGO_2009	Cellular Processes/Organismal Systems/Human Disease	hydroxymethylpyrimidine transporter permease CytX
NGFG_01862	1263.99	-0.0771979	0.411221	0.658706		NGO_2022	Hypothetical	hypothetical protein
NGFG_00029	863.401	0.108269	0.411222	0.658706	nadD	NGO_2080	Hypothetical	nicotinate (nicotinamide) nucleotide adenylyltransferase
NGFG_00648	120.215	0.192873	0.413307	0.658729		NGO_1088	Phage Associated	phage protein
NGFG_01104	226.552	0.150866	0.414162	0.659554			no_FA1090_Ortholog	hypothetical protein
NGFG_00187	2599.21	-0.127313	0.415348	0.660366	carA	NGO_0053	Nucleotide Metabolism	carbamoyl-phosphate synthase small chain
NGFG_01673	8032.91	-0.100696	0.415015	0.660366	acpP	NGO_1762	Lipid Metabolism	acyl carrier protein
NGFG_00886	528.626	0.142222	0.416307	0.661237	argB	NGO_0844	Amino Acid Metabolism	acetylglutamate kinase
NGFG_00147	141.899	-0.260123	0.41736	0.661949		NGO_0009	Hypothetical	hypothetical protein
NGFG_01608	2120.59	-0.0935966	0.4185	0.662264	gmk	NGO_1310	Nucleotide Metabolism	guanylate kinase
NGFG_01703	1927.31	-0.0789555	0.418506	0.662264	parA	NGO_1790	Genetic Information Processing	chromosome partitioning protein ParA
NGFG_00018	837.134	-0.121765	0.418575	0.662264	gmhB	NGO_2070	Glycan Biosynthesis and Metabolism	D%2CD-heptose 1%2C7-bisphosphate phosphatase
NGFG_02301	54.1295	0.265497	0.420384	0.664588		NGO_0673	Transposase	transposase
NGFG_00453	78.485	0.284777	0.421653	0.665216		NGO_01650	no_GeneCat_found	hypothetical protein
NGFG_00544	1450.27	0.142828	0.421803	0.665216		NGO_0391	Hypothetical	hypothetical protein
NGFG_00955	116.475	0.337281	0.422193	0.665294			no_FA1090_Ortholog	hypothetical protein
NGFG_02342	171.328	-0.211626	0.422614	0.665422			no_FA1090_Ortholog	hypothetical protein
NGFG_02126	11109.7	-0.125908	0.423824	0.666252	rplU	NGO_1676	Genetic Information Processing	50S ribosomal protein L21
NGFG_01934	4311.65	0.0761334	0.424245	0.666378		NGO_1956	Hypothetical	outer membrane protein
NGFG_01668	98.8997	0.218638	0.42605	0.668676			no_FA1090_Ortholog	hypothetical protein
NGFG_02318	76.2546	-0.288841	0.427066	0.669267			no_FA1090_Ortholog	hypothetical protein
NGFG_00836	160.13	0.192257	0.427365	0.669267		NGO_0895	Hypothetical	hypothetical protein
NGFG_01798	543.968	-0.0865122	0.427454	0.669267			no_FA1090_Ortholog	hypothetical protein
NGFG_00991	458.304	-0.177898	0.427881	0.669399	traC		no_FA1090_Ortholog	type-IV secretion system protein TraC
NGFG_00189	3010.9	0.117325	0.432333	0.669491	apbC	NGO_0056	Genetic Information Processing	chromosome partitioning ATPase
NGFG_00523	6929.3	0.100625	0.428749	0.669491		NGO_0372	Environmental Information Processing	amino acid ABC transporter substrate-binding protein
NGFG_01091	145.888	-0.260318	0.431709	0.669491		NGO_0701	Hypothetical	hypothetical protein
NGFG_00866	318.93	-0.135211	0.430328	0.669491	grxD		no_FA1090_Ortholog	glutaredoxin-like protein
NGFG_00827	1554.66	0.157741	0.430609	0.669491		NGO_0902	Lipid Metabolism	phospholipase D-family protein
NGFG_00818	809.676	-0.161173	0.432394	0.669491		NGO_0914	Hypothetical	hypothetical protein
NGFG_02372	457.296	-0.156878	0.429181	0.669491		NGO_1136	Hypothetical	hypothetical protein
NGFG_01695	1497.75	-0.0936157	0.432228	0.669491	lpxB	NGO_1782	Glycan Biosynthesis and Metabolism	lipid-A-disaccharide synthase
NGFG_01728	6712.62	-0.145991	0.432161	0.669491	minD	NGO_09675	no_GeneCat_found	septum site-determining protein minD
NGFG_01758	12126.9	-0.143163	0.432359	0.669491	rpsG	NGO_1844	Genetic Information Processing	30S ribosomal protein S7
NGFG_01822	3784.17	-0.0755273	0.43069	0.669491	ftsY	NGO_2060	Genetic Information Processing	signal recognition particle-docking protein FtsY
NGFG_00126	1819.14	-0.0731019	0.428765	0.669491		NGO_2172	Hypothetical	hypothetical protein
NGFG_00646	529.779	-0.0850016	0.432803	0.669594		NGO_1090	Phage Associated	phage protein
NGFG_01004	280.611	0.166899	0.433462	0.66996			no_FA1090_Ortholog	TraD protein
NGFG_02363	360.445	-0.227851	0.433942	0.66996			no_FA1090_Ortholog	hypothetical protein
NGFG_02096	141.292	0.359361	0.434068	0.66996			no_FA1090_Ortholog	phage protein
NGFG_01215	5800.29	-0.0948672	0.436033	0.671402	rpsF	NGO_0581	Genetic Information Processing	30S ribosomal protein S6
NGFG_01467	3049.6	0.0700216	0.435865	0.671402	lysS	NGO_1454	Genetic Information Processing	lysyl-tRNA synthetase
NGFG_01834	113.937	-0.160103	0.435519	0.671402		NGO_11035	no_GeneCat_found	FTR1 family protein
NGFG_01744	11982.1	-0.226682	0.43654	0.671654	rplE	NGO_1827	Genetic Information Processing	50S ribosomal protein L5
NGFG_01642	247.007	0.138957	0.437008	0.671844		NGO_1731	Hypothetical	hypothetical protein
NGFG_01014	10752.5	0.107281	0.437476	0.672035	lon	NGO_0775	Hypothetical	ATP-dependent protease La
NGFG_00487	300.927	-0.145844	0.439847	0.67233		NGO_0337	Hypothetical	lipoprotein
NGFG_01551	989.412	-0.0921101	0.439508	0.67233	mtrF	NGO_1368	Cellular Processes/Organismal Systems/Human Disease	AbgT transporter
NGFG_01625	3953.94	0.0982246	0.439057	0.67233	surA	NGO_1714	Genetic Information Processing	peptidyl-prolyl cis-trans isomerase SurA
NGFG_02468	404.003	-0.136489	0.440077	0.67233			no_FA1090_Ortholog	opacity protein
NGFG_01787	8651.31	-0.0812249	0.439871	0.67233	def	NGO_1871	Amino Acid Metabolism	peptide deformylase
NGFG_01945	322.84	-0.133579	0.438444	0.67233		NGO_1944	Genetic Information Processing	TIGR02943 family RNA polymerase sigma-70 factor
NGFG_00067	815.34	-0.120915	0.439571	0.67233	aldA	NGO_11410	no_GeneCat_found	aldehyde dehydrogenase
NGFG_01746	9051.19	-0.131809	0.440736	0.672811	rplN	NGO_1829	Genetic Information Processing	50S ribosomal protein L14
NGFG_01259	2424.06	0.0789022	0.441494	0.673443		NGO_0539	Hypothetical	hypothetical protein
NGFG_02302	339.95	-0.178012	0.444772	0.677384			no_FA1090_Ortholog	hypothetical protein
NGFG_00277	297.855	-0.103519	0.446492	0.677641		NGO_0140	Hypothetical	membrane protein
NGFG_00295	1145.92	-0.0612149	0.446645	0.677641		NGO_0156	Hypothetical	hypothetical protein
NGFG_00858	1513.69	0.0587845	0.447021	0.677641		NGO_0870	Cellular Processes/Organismal Systems/Human Disease	ABC transporter ATP-binding protein
NGFG_01742	9165.67	-0.145847	0.445315	0.677641	rpsH	NGO_1826	Genetic Information Processing	30S ribosomal protein S8
NGFG_01755	21109.9	-0.1534	0.44693	0.677641	rplD	NGO_1837	Genetic Information Processing	50S ribosomal protein L4
NGFG_00051	599.311	-0.1116	0.4469	0.677641		NGO_2101	Hypothetical	hypothetical protein
NGFG_00230	1709.44	-0.113594	0.447928	0.677964	aroB	NGO_0092	Amino Acid Metabolism	3-dehydroquinate synthase
NGFG_02090	555.304	-0.0835805	0.44852	0.678334		NGO_1158	Hypothetical	hypothetical protein
NGFG_02002	782.718	0.146029	0.448957	0.678471		NGO_1195	Hypothetical	chloride channel protein
NGFG_01775	1405.7	-0.0804035	0.449571	0.678873	rsmD	NGO_1860	Genetic Information Processing	RsmD family RNA methyltransferase
NGFG_01592	3115.3	0.100523	0.450797	0.680199	gcvP	NGO_1325	Carbohydrate Metabolism	glycine dehydrogenase [decarboxylating]
NGFG_00411	1594.25	-0.148033	0.453479	0.681416		NGO_0270	Hypothetical	hypothetical protein
NGFG_00451	1446.12	-0.0992305	0.452597	0.681416		NGO_0306	Hypothetical	hypothetical protein
NGFG_01166	510.23	0.18354	0.456841	0.681416		NGO_03335	no_GeneCat_found	cell filamentation protein
NGFG_00940	419.727	0.0794119	0.457335	0.681416		NGO_0789	Hypothetical	hypothetical protein
NGFG_00803	2579.63	0.0691357	0.457733	0.681416	metF	NGO_0929	Energy Metabolism	5%2C10-methylenetetrahydrofolate reductase
NGFG_00735	10672.3	0.101172	0.457535	0.681416	secA	NGO_0996	Genetic Information Processing	protein translocase subunit secA
NGFG_00709	8615.6	-0.075006	0.455014	0.681416	tkt	NGO_1028	Carbohydrate Metabolism	transketolase
NGFG_01572	666.21	0.0744357	0.457242	0.681416		NGO_1347	Hypothetical	hypothetical protein
NGFG_01513	515.305	-0.113015	0.457645	0.681416		NGO_1405	Hypothetical	hypothetical protein
NGFG_01442	2752.71	0.0618973	0.456589	0.681416	speB	NGO_1486	Amino Acid Metabolism	agmatinase
NGFG_01384	3803.81	0.0664264	0.457759	0.681416	mraZ	NGO_1545	Cellular Processes/Organismal Systems/Human Disease	protein MraZ
NGFG_02095	381.123	0.424173	0.456955	0.681416		NGO_1649	Phage Associated	phage protein
NGFG_02136	1280.16	0.0744821	0.458142	0.681416		NGO_1686	Hypothetical	metallopeptidase
NGFG_01669	1483.9	0.133648	0.45823	0.681416	glnE	NGO_1758	Amino Acid Metabolism	glutamate-ammonia-ligase adenylyltransferase
NGFG_01730	9324.03	0.115537	0.453026	0.681416	rplQ	NGO_1817	Genetic Information Processing	50S ribosomal protein L17
NGFG_01745	8347.54	-0.213485	0.454865	0.681416	rplX	NGO_1828	Genetic Information Processing	50S ribosomal protein L24
NGFG_01796	9702.74	0.0976603	0.457489	0.681416	pyk	NGO_1881	Carbohydrate Metabolism	pyruvate kinase
NGFG_01956	1142.41	0.0951952	0.45671	0.681416		NGO_1933	Hypothetical	nicotinamidase/pyrazinamidase
NGFG_00611	109.579	0.223784	0.459424	0.681654		NGO_0457	Hypothetical	branched-chain amino acid transporter
NGFG_00920	49.2807	0.259589	0.459436	0.681654			no_FA1090_Ortholog	sulfite reductase [NADPH] hemoprotein beta-component
NGFG_00909	683.857	0.11762	0.459425	0.681654		NGO_0819	Genetic Information Processing	TrmH family RNA methyltransferase
NGFG_02308	196.224	0.200508	0.460238	0.681954			no_FA1090_Ortholog	hypothetical protein
NGFG_01994	800.617	0.164132	0.463806	0.686574	hslO	NGO_1189	Genetic Information Processing	hsp33-like protein
NGFG_00724	402.254	0.151795	0.46506	0.686868		NGO_1008	no_GeneCat_found	phage protein
NGFG_02354	83.5963	-0.21003	0.464903	0.686868		NGO_05770	no_GeneCat_found	phage protein
NGFG_02473	2050.09	-0.0933764	0.464516	0.686868	ftsE	NGO_1922	Hypothetical	cell division ABC transporter ATP-binding protein
NGFG_01757	51028.9	-0.0925245	0.466441	0.687868	fusA	NGO_1843	Genetic Information Processing	elongation factor G
NGFG_01486	1434.38	-0.064004	0.466995	0.68791		NGO_1434	Cellular Processes/Organismal Systems/Human Disease	NitT/TauT ABC transporter ATP-binding protein
NGFG_01794	349.848	0.126027	0.467173	0.68791		NGO_1880	Hypothetical	hypothetical protein
NGFG_00359	583.619	0.0999704	0.469531	0.690704		NGO_0222	Hypothetical	hypothetical protein
NGFG_00590	1042.4	0.0620057	0.469778	0.690704		NGO_0437	Metabolism of Other Amino Acids	pantoate-beta-alanine ligase
NGFG_00174	3062.56	-0.0838373	0.470792	0.691222	hemL	NGO_0040	Metabolism of Cofactors and Vitamins	glutamate-1-semialdehyde 2%2C1-aminomutase
NGFG_02016	5303.56	0.0971054	0.470837	0.691222		NGO_1212	Nucleotide Metabolism	CTP synthase
NGFG_00415	2405.48	-0.0956154	0.472867	0.69368	trpB	NGO_0274	Amino Acid Metabolism	tryptophan synthase beta chain
NGFG_02123	16524.2	-0.0709347	0.474732	0.695371	pilF	NGO_1673	Cellular Processes/Organismal Systems/Human Disease	type IV pilus assembly protein pilF
NGFG_01290	982.994	-0.19297	0.477737	0.696121		NGO_0506	Phage Associated	phage protein
NGFG_00859	436.259	0.0909188	0.476566	0.696121		NGO_0869	Hypothetical	dedA family membrane protein
NGFG_02333	164.538	0.22927	0.476727	0.696121			no_FA1090_Ortholog	hypothetical protein
NGFG_02176	1200.63	-0.0980668	0.477528	0.696121	prmB	NGO_1300	Genetic Information Processing	protein-(glutamine-N5) methyltransferase%2C ribosomal protein L3-specific
NGFG_01741	14062.8	-0.176563	0.476511	0.696121	rplF	NGO_1825	Genetic Information Processing	50S ribosomal protein L6
NGFG_01922	139.327	-0.340045	0.476171	0.696121		NGO_1966	Hypothetical	hypothetical protein
NGFG_00039	278.531	0.152026	0.477415	0.696121		NGO_2091	Cellular Processes/Organismal Systems/Human Disease	iron complex ABC transporter permease
NGFG_01601	264.828	-0.117035	0.478977	0.697407			no_FA1090_Ortholog	hemoglobin/transferrin/lactoferrin receptor protein
NGFG_00754	3054.2	0.0837544	0.480163	0.697575	slyD	NGO_0981	Genetic Information Processing	FKBP-type peptidyl-prolyl cis-trans isomerase SlyD
NGFG_01737	9965.41	-0.180687	0.479564	0.697575	rplO	NGO_1823	Genetic Information Processing	50S ribosomal protein L15
NGFG_01802	1726.92	-0.0863746	0.479815	0.697575		NGO_1889	Hypothetical	lipoprotein
NGFG_00639	83.1262	-0.181728	0.481926	0.699616		NGO_1101	Phage Associated	phage protein
NGFG_00945	254.026	-0.143277	0.482297	0.699635			no_FA1090_Ortholog	hypothetical protein
NGFG_02010	518.212	0.112159	0.48284	0.699903		NGO_1205	Cellular Processes/Organismal Systems/Human Disease	TonB-dependent receptor
NGFG_01043	2013.01	0.088392	0.484283	0.699918	dnaX	NGO_0743	Genetic Information Processing	DNA polymerase III%2C subunit gamma and tau
NGFG_02062	6246.93	-0.0655737	0.484247	0.699918	alaS	NGO_1254	Genetic Information Processing	alanyl-tRNA synthetase
NGFG_02097	222.028	0.309525	0.484191	0.699918		NGO_0519	no_GeneCat_found	phage protein
NGFG_01846	635.954	0.0998957	0.484247	0.699918	hPr	NGO_2037	Cellular Processes/Organismal Systems/Human Disease	phosphocarrier protein HPr
NGFG_02396	708.333	0.0673536	0.485457	0.701096		NGO_1252	Hypothetical	hypothetical protein
NGFG_01075	5133.55	-0.070814	0.485835	0.701124	pgl	NGO_0716	Hypothetical	6-phosphogluconolactonase
NGFG_02174	693.728	-0.112294	0.488219	0.704044		NGO_1298	Hypothetical	ACT protein
NGFG_00715	116.737	0.302932	0.4892	0.704939		NGO_1020	Phage Associated	phage protein
NGFG_00620	187.488	-0.246082	0.489735	0.704983		NGO_0464	Phage Associated	phage protein
NGFG_01738	5540.42	-0.152882	0.489952	0.704983	rpmD	NGO_18231	Genetic Information Processing	50S ribosomal protein L30
NGFG_00292	498.991	0.0854073	0.494886	0.711418	ruvC	NGO_0153	Genetic Information Processing	crossover junction endodeoxyribonuclease ruvC
NGFG_01213	5312.8	-0.158306	0.496245	0.711418	rpsR	NGO_0583	Genetic Information Processing	30S ribosomal protein S18
NGFG_00761	1092.67	-0.0630622	0.49517	0.711418		NGO_0974	Hypothetical	major facilitator family transporter
NGFG_00128	8518.22	0.0829006	0.495692	0.711418		NGO_2174	Hypothetical	hypothetical protein
NGFG_00745	1093.25	-0.0626363	0.497991	0.713397		NGO_0988	Genetic Information Processing	methylated-DNA-[protein]-cysteine S-methyltransferase
NGFG_00712	1201	-0.0503155	0.500098	0.714844		NGO_1025	Hypothetical	hypothetical protein
NGFG_01754	9350.06	-0.152815	0.499378	0.714844	rplW	NGO_1836	Genetic Information Processing	50S ribosomal protein L23
NGFG_02247	155.166	0.207316	0.50007	0.714844		NGO_1911	Hypothetical	endonuclease
NGFG_01620	1116.26	0.061183	0.500841	0.71486		NGO_1709	Hypothetical	hypothetical protein
NGFG_01931	1148.68	-0.0614568	0.500837	0.71486		NGO_1958	Hypothetical	iron transporter outer membrane receptor
NGFG_00413	1872.34	-0.061426	0.501647	0.715487	rsmA	NGO_0272	Genetic Information Processing	ribosomal RNA small subunit methyltransferase A
NGFG_00759	391.652	-0.0994116	0.502093	0.715601		NGO_0976	Hypothetical	hypothetical protein
NGFG_00958	121.746	0.22642	0.502896	0.715702			no_FA1090_Ortholog	hypothetical protein
NGFG_02051	144.35	0.199755	0.502856	0.715702		NGO_1244	Environmental Information Processing	MarR family transcriptional regulator
NGFG_01011	885.112	0.0480668	0.505081	0.717766		NGO_0778	Hypothetical	hypothetical protein
NGFG_00980	1560.29	0.207223	0.504988	0.717766	traG		no_FA1090_Ortholog	conjugal transfer mating pair stabilization protein TraG
NGFG_01596	1121.85	0.0979317	0.507767	0.720535	pqiC	NGO_1321	Hypothetical	hypothetical protein
NGFG_01559	323.717	-0.0976687	0.50753	0.720535		NGO_1360	Genetic Information Processing	GntR family transcriptional regulator
NGFG_02228	1002.13	0.0941175	0.50814	0.720542	lgtE	NGO_2159	Cellular Processes/Organismal Systems/Human Disease	lacto-N-neotetraose biosynthesis glycosyltransferase lgtE
NGFG_00546	1204.41	-0.0848032	0.509416	0.720781		NGO_0393	Environmental Information Processing	TetR family transcriptional regulator
NGFG_01184	4053.43	-0.0881318	0.508724	0.720781	nrdB	NGO_0615	Nucleotide Metabolism	ribonucleoside-diphosphate reductase 1 subunit beta
NGFG_00934	1588.81	0.0684511	0.509308	0.720781	bfr	NGO_0794	Metabolism of Cofactors and Vitamins	bacterioferritin A
NGFG_00078	1105.44	0.0687092	0.509789	0.720788		NGO_2124	Cellular Processes/Organismal Systems/Human Disease	thioredoxin
NGFG_00856	1970.45	0.097436	0.510411	0.721145		NGO_0872	Amino Acid Metabolism	anthranilate synthase component 1
NGFG_01984	2106.43	0.0384167	0.513231	0.724605	dksA	NGO_1904	Cellular Processes/Organismal Systems/Human Disease	DnaK suppressor protein
NGFG_02418	512.391	0.127516	0.513976	0.725087			no_FA1090_Ortholog	hypothetical protein
NGFG_00087	1060.6	-0.0644014	0.514685	0.725087		NGO_2133	Hypothetical	GatB/Yqey domain protein
NGFG_00095	1999.24	-0.0686897	0.514685	0.725087		NGO_2141	Genetic Information Processing	ParB-like chromosome partition protein
NGFG_02284	4666.99	0.0914302	0.515122	0.725179	htpX	NGO_0399	Enzyme Families	heat shock protein HtpX
NGFG_00176	1664.07	0.0971627	0.516684	0.726777	prmA	NGO_0043	Genetic Information Processing	ribosomal protein L11 methyltransferase
NGFG_01727	3811.23	-0.12148	0.517168	0.726777	minE	NGO_1814	Genetic Information Processing	cell division topological specificity factor
NGFG_01767	15278.1	-0.135076	0.517393	0.726777	rplL	NGO_1852	Genetic Information Processing	50S ribosomal protein L7/L12
NGFG_01771	13622	-0.155525	0.517745	0.726777	rplK	NGO_1855	Genetic Information Processing	50S ribosomal protein L11
NGFG_02290	47.8865	0.326966	0.522111	0.730676		NGO_0480	Phage Associated	phage protein
NGFG_01253	604.435	0.102656	0.522579	0.730676		NGO_0545	Cellular Processes/Organismal Systems/Human Disease	adenine-specific DNA-methyltransferase
NGFG_01123	4858.15	0.0633415	0.523569	0.730676	leuB	NGO_0674	Carbohydrate Metabolism	3-isopropylmalate dehydrogenase
NGFG_00801	421.199	0.0705898	0.52229	0.730676	rpmJ	NGO_0931	Genetic Information Processing	50S ribosomal protein L36
NGFG_02041	1230.74	0.0671321	0.524262	0.730676	ilvN	NGO_1235	Carbohydrate Metabolism	acetolactate synthase%2C small subunit
NGFG_01447	434.86	0.116065	0.522756	0.730676	bioC	NGO_1481	Hypothetical	biotin biosynthesis protein BioC
NGFG_02108	2989.9	0.065062	0.52371	0.730676		NGO_1658	Hypothetical	hypothetical protein
NGFG_01923	223.016	-0.206157	0.524187	0.730676		NGO_1965	Hypothetical	hypothetical protein
NGFG_00033	4620.78	-0.0658932	0.522134	0.730676		NGO_2084	Hypothetical	hypothetical protein
NGFG_00076	2189.99	-0.0680728	0.523222	0.730676		NGO_2122	Hypothetical	hypothetical protein
NGFG_01195	6136.35	-0.0875963	0.524726	0.730802		NGO_0603	Genetic Information Processing	integration host factor subunit beta
NGFG_00326	1762.69	-0.104891	0.525615	0.730997	yajC	NGO_0188	Hypothetical	preprotein translocase%2C YajC subunit
NGFG_00777	599.814	0.0784202	0.525294	0.730997	rph	NGO_0958	Genetic Information Processing	ribonuclease PH
NGFG_00267	1389.21	-0.0675808	0.526303	0.731077	queC	NGO_0129	Metabolism of Cofactors and Vitamins	queuosine biosynthesis protein QueC
NGFG_00519	912.428	-0.065081	0.526487	0.731077		NGO_0368	Hypothetical	hypothetical protein
NGFG_01739	14822.3	-0.110947	0.526794	0.731077	rpsE	NGO_1824	Genetic Information Processing	30S ribosomal protein S5
NGFG_01509	614.391	0.063231	0.528054	0.732305		NGO_1410	Hypothetical	hypothetical protein
NGFG_01148	1386.38	-0.0624912	0.528739	0.732735	trxA	NGO_0652	Cellular Processes/Organismal Systems/Human Disease	thioredoxin
NGFG_00124	201.282	-0.171198	0.530188	0.734222		NGO_2170	Hypothetical	hypothetical protein
NGFG_01136	2322.75	-0.0609	0.531021	0.734575		NGO_0661	Hypothetical	hypothetical protein
NGFG_02345	132.212	0.1504	0.531195	0.734575			no_FA1090_Ortholog	hypothetical protein
NGFG_01032	1221.41	-0.0610999	0.531833	0.734938		NGO_0756	Hypothetical	hypothetical protein
NGFG_00182	428.579	-0.180124	0.535506	0.737915			no_FA1090_Ortholog	hypothetical protein
NGFG_00400	1683.29	0.0959019	0.53551	0.737915	lbpA	NGO_0260a	no_GeneCat_found	lactoferrin-binding protein A
NGFG_00985	209.837	-0.0932325	0.536002	0.737915			no_FA1090_Ortholog	hypothetical protein
NGFG_00744	134.712	0.119859	0.536253	0.737915			no_FA1090_Ortholog	hypothetical protein
NGFG_00720	185.946	-0.162212	0.534963	0.737915		NGO_1013	Phage Associated	phage repressor protein
NGFG_01590	1466.93	-0.0713799	0.534745	0.737915		NGO_1329	Amino Acid Metabolism	aromatic-amino-acid transaminase
NGFG_00906	622.187	-0.0807236	0.538426	0.739744		NGO_0822	Hypothetical	hsp15-like protein
NGFG_00713	2923.37	-0.0501096	0.538719	0.739744		NGO_1024	Hypothetical	2-nitropropane dioxygenase
NGFG_02475	211.072	-0.115028	0.538613	0.739744		NGO_1959	Hypothetical	hypothetical protein
NGFG_01902	1855.75	0.0792424	0.539158	0.739827		NGO_1984	Hypothetical	hypothetical protein
NGFG_00406	3060.62	-0.0562794	0.53977	0.740148	ftsN	NGO_0265	Cellular Processes/Organismal Systems/Human Disease	cell division protein FtsN
NGFG_01526	1146.95	-0.174349	0.54041	0.740506		NGO_1391	Hypothetical	hypothetical protein
NGFG_01164	3225.97	0.223978	0.541497	0.741476	iscS	NGO_0636	Metabolism of Cofactors and Vitamins	cysteine desulfurase
NGFG_00897	1202.39	0.0561233	0.542681	0.742576	hpnD	NGO_0830	Metabolism of Terpenoids and Polyketides	squalene synthase HpnD
NGFG_00256	1598.9	-0.10838	0.546253	0.743301		NGO_0118	Amino Acid Metabolism	N-acetyl-gamma-glutamyl-phosphate reductase
NGFG_00576	768.184	0.0521046	0.545924	0.743301		NGO_0422	no_GeneCat_found	hypothetical protein
NGFG_01170	367.491	0.1877	0.545955	0.743301	hscB	NGO_0630	Genetic Information Processing	Fe-S protein assembly co-chaperone HscB
NGFG_00822	440.662	0.0974656	0.54633	0.743301	fitB	NGO_0907	Cellular Processes/Organismal Systems/Human Disease	toxin component of toxin-antitoxin system
NGFG_00670	270.112	-0.218255	0.544331	0.743301			no_FA1090_Ortholog	hypothetical protein
NGFG_01464	5056.62	-0.10116	0.545867	0.743301		NGO_1456	Enzyme Families	xaa-Pro aminopeptidase
NGFG_01961	792.751	0.0802179	0.545975	0.743301		NGO_1927	Hypothetical	hypothetical protein
NGFG_01939	3123.58	0.0430421	0.546634	0.743301	prfB	NGO_1951	Genetic Information Processing	peptide chain release factor 2
NGFG_01917	93.3242	0.259803	0.545627	0.743301		NGO_1969	Hypothetical	hypothetical protein
NGFG_01225	3473.29	0.0524197	0.547148	0.743482		NGO_0571	Hypothetical	metallopeptidase
NGFG_00490	19537.1	0.0755874	0.547838	0.743504	cysK	NGO_0340	Energy Metabolism	cysteine synthase
NGFG_01094	154.916	-0.14494	0.547925	0.743504		NGO_0698	Hypothetical	hypothetical protein
NGFG_00618	1132.62	0.0813301	0.552825	0.747558		NGO_0462	Phage Associated	phage integrase
NGFG_01260	2452.23	-0.0809294	0.55146	0.747558		NGO_0537a	no_GeneCat_found	hypothetical protein
NGFG_01173	1577.86	-0.0489957	0.55253	0.747558	mltB	NGO_0626	Enzyme Families	lytic murein transglycosylase B
NGFG_00728	92.8252	0.188626	0.552688	0.747558		NGO_1002	Phage Associated	phage protein
NGFG_00309	10908.6	0.0866671	0.55435	0.748069	trmD	NGO_0172	Genetic Information Processing	tRNA (guanine-N(1)-)-methyltransferase
NGFG_02430	41.5458	0.175147	0.554239	0.748069			no_FA1090_Ortholog	hypothetical protein
NGFG_01892	3005.58	0.0636103	0.554352	0.748069		NGO_1993	Hypothetical	cysteinyl-tRNA synthetase
NGFG_01779	6359.15	-0.0548224	0.556796	0.750539	topA	NGO_1863	Genetic Information Processing	DNA topoisomerase I
NGFG_02485	117.04	0.0992735	0.556951	0.750539			no_FA1090_Ortholog	pilin pilS2c2
NGFG_01973	641.819	0.070839	0.557736	0.750563		NGO_1916	Hypothetical	hypothetical protein
NGFG_00500	2076.51	-0.0547981	0.558927	0.75113	pilZ	NGO_0348	Cellular Processes/Organismal Systems/Human Disease	type IV pilus assembly protein PilZ
NGFG_00543	1628.48	0.0857873	0.558668	0.75113	ppnK	NGO_0390	Metabolism of Cofactors and Vitamins	inorganic polyphosphate/ATP-NAD kinase PpnK
NGFG_02421	104.842	-0.109108	0.559777	0.751239		NGO_1395	Hypothetical	bacteriocin resistance protein
NGFG_01691	1676.57	-0.0790123	0.559756	0.751239	bamE	NGO_1780	Hypothetical	lipoprotein
NGFG_01073	4487.73	-0.0626077	0.560661	0.751909	hexR	NGO_0718	Genetic Information Processing	RpiR family transcriptional regulator
NGFG_01791	1385.2	-0.054034	0.561765	0.752874		NGO_1876	Nucleotide Metabolism	aspartate carbamoyltransferase regulatory chain
NGFG_00291	323.628	0.0710254	0.564807	0.754021		NGO_0152	Cellular Processes/Organismal Systems/Human Disease	fis family transcriptional regulator%2C factor for inversion stimulation protein
NGFG_00352	1278	0.085339	0.565036	0.754021	fbpB	NGO_0216	Environmental Information Processing	Fe(3+)-transport system permease fbpB 2
NGFG_01125	2595.57	0.0658615	0.564903	0.754021		NGO_0671	Hypothetical	inositol-1-monophosphatase
NGFG_00657	1666.34	-0.0497953	0.563108	0.754021		NGO_1080	Cellular Processes/Organismal Systems/Human Disease	cytochrome c
NGFG_01555	22973.7	0.0436748	0.564888	0.754021	mtrD	NGO_1364	Cellular Processes/Organismal Systems/Human Disease	hydrophobe/amphiphile efflux-1 (HAE1) family RND transporter
NGFG_01522	312.292	-0.0913197	0.565323	0.754021		NGO_1398	Hypothetical	ABC transporter permease
NGFG_01829	1809.67	0.0755411	0.564515	0.754021	glmU	NGO_2053	Carbohydrate Metabolism	glmU protein
NGFG_01144	1450.11	-0.069136	0.565839	0.754195		NGO_0655	Genetic Information Processing	exodeoxyribonuclease 7 large subunit
NGFG_02013	514.536	-0.143876	0.56681	0.754459		NGO_1208	Genetic Information Processing	restriction endonuclease
NGFG_01461	2527.57	0.0664809	0.56678	0.754459	purH	NGO_1466	Nucleotide Metabolism	bifunctional purine biosynthesis protein purH
NGFG_02039	7394.03	-0.057464	0.568284	0.755907	ilvC	NGO_1233	Amino Acid Metabolism	ketol-acid reductoisomerase
NGFG_01000	102.036	0.107253	0.570434	0.758251			no_FA1090_Ortholog	LtgX protein
NGFG_01443	2307.3	-0.0684323	0.571688	0.759401		NGO_1485	Hypothetical	divalent anion:Na+ symporter (DASS) family transporter
NGFG_00773	1250.88	0.0835482	0.572247	0.759627	pncB	NGO_0962	Metabolism of Cofactors and Vitamins	nicotinate phosphoribosyltransferase
NGFG_00621	159.659	-0.217166	0.574243	0.761759		NGO_0465	Phage Associated	phage protein
NGFG_00899	514.044	-0.0798326	0.575019	0.76186		NGO_0827	Hypothetical	hypothetical protein
NGFG_02014	741.542	-0.125151	0.575477	0.76186	dcm	NGO_1209	Amino Acid Metabolism	DNA (cytosine-5-)-methyltransferase
NGFG_02018	1281.73	0.0542944	0.575489	0.76186	mnmA	NGO_1214	Genetic Information Processing	tRNA-specific 2-thiouridylase mnmA
NGFG_00357	2210.43	0.0675919	0.576802	0.762756	galU	NGO_0220	Carbohydrate Metabolism	UTP-glucose-1-phosphate uridylyltransferase
NGFG_00565	2305.89	-0.0962376	0.577054	0.762756	pmbA	NGO_0411	Hypothetical	PmbA protein
NGFG_01507	5840.69	-0.0617636	0.577337	0.762756		NGO_1411	Hypothetical	citrate transporter
NGFG_01168	821.248	-0.0701369	0.577744	0.762778	iscA	NGO_0632	Hypothetical	iron-sulfur cluster assembly protein IscA
NGFG_01292	488.729	-0.172348	0.578573	0.763357		NGO_0504	Phage Associated	phage protein
NGFG_00138	3169.99	0.0687076	0.580167	0.764428		NGO_0002	Genetic Information Processing	DNA polymerase III%2C beta subunit
NGFG_00954	252.452	-0.148227	0.579995	0.764428			no_FA1090_Ortholog	hypothetical protein
NGFG_00510	1018.02	0.0415825	0.580851	0.764813		NGO_0359	Metabolism of Cofactors and Vitamins	uroporphyrinogen-III synthase
NGFG_01268	1589.55	0.0338745	0.584407	0.76846		NGO_0530	Lipid Metabolism	long-chain acyl-CoA synthetase
NGFG_00857	251.43	-0.0994325	0.584266	0.76846		NGO_0871	no_GeneCat_found	hypothetical protein
NGFG_00252	1656.94	-0.0779878	0.584996	0.768717	rng	NGO_0113	Genetic Information Processing	cytoplasmic axial filament protein
NGFG_00725	193.982	0.130124	0.591357	0.776554		NGO_1007	Phage Associated	TraR family phage/conjugal plasmid C-4 type zinc finger protein
NGFG_01327	2874.02	-0.0733688	0.592339	0.777215	tal	NGO_1610	Carbohydrate Metabolism	transaldolase
NGFG_02480	129.745	0.13763	0.592656	0.777215		NGO_10775	no_GeneCat_found	histone-like nucleoid-structuring protein H-NS
NGFG_02233	61.0412	0.158543	0.594819	0.778772		NGO_0427	Hypothetical	peptidase
NGFG_01093	342.433	-0.11101	0.595438	0.778772		NGO_0699	Hypothetical	type I restriction enzyme%2C S subunit
NGFG_01074	7412.89	-0.060486	0.595089	0.778772		NGO_0717	Carbohydrate Metabolism	glucokinase
NGFG_01900	4145.44	-0.0818104	0.594784	0.778772		NGO_1986	Glycan Biosynthesis and Metabolism	phosphoheptose isomerase
NGFG_00264	148.95	0.107885	0.597228	0.779549		NGO_0125	Hypothetical	hypothetical protein
NGFG_00691	388.312	-0.0711216	0.596982	0.779549		NGO_1049	Hypothetical	hypothetical protein
NGFG_00671	462.992	-0.123217	0.596827	0.779549			no_FA1090_Ortholog	hypothetical protein
NGFG_01436	3545.08	0.0584768	0.597764	0.779726	rpsT	NGO_1493	Genetic Information Processing	30S ribosomal protein S20
NGFG_01830	245.239	0.105567	0.59844	0.780088		NGO_2052	Cellular Processes/Organismal Systems/Human Disease	phosphonoacetate hydrolase
NGFG_00839	7269.72	-0.0461859	0.599309	0.7807		NGO_0893	Energy Metabolism	oxidoreductase
NGFG_00143	6541.47	0.0675992	0.599723	0.780719		NGO_0006	Genetic Information Processing	leucyl-tRNA synthetase
NGFG_00693	1844.16	-0.0291163	0.601236	0.782167	alaT	NGO_1047	Amino Acid Metabolism	aminotransferase AlaT
NGFG_00990	193.678	0.0772335	0.603163	0.783631			no_FA1090_Ortholog	hypothetical protein
NGFG_02353	47.1445	-0.156089	0.603015	0.783631		NGO_1104	Phage Associated	phage protein
NGFG_01212	9625.36	-0.0751245	0.603873	0.784032		NGO_0584	Genetic Information Processing	50S ribosomal protein L9
NGFG_01062	79.7204	-0.25322	0.604936	0.784891			no_FA1090_Ortholog	phage protein
NGFG_00300	74.4028	-0.152803	0.606618	0.784988			no_FA1090_Ortholog	hypothetical protein
NGFG_00563	306.077	-0.0583687	0.605513	0.784988	clpS	NGO_0409	Cellular Processes/Organismal Systems/Human Disease	ATP-dependent Clp protease adapter protein ClpS
NGFG_02204	196.333	-0.155671	0.606007	0.784988		NGO_07320	no_GeneCat_found	hypothetical protein
NGFG_01983	961.096	-0.0723695	0.606536	0.784988		NGO_1905	Amino Acid Metabolism	pyrroline-5-carboxylate reductase
NGFG_00952	236.528	0.175515	0.608704	0.787166			no_FA1090_Ortholog	single-strand DNA-binding protein
NGFG_00662	145.117	-0.1655	0.610667	0.789182			no_FA1090_Ortholog	hypothetical protein
NGFG_00446	269.847	-0.118673	0.612096	0.789985		NGO_01615	no_GeneCat_found	DNA (cytosine-5-)-methyltransferase
NGFG_00447	119.776	-0.200632	0.612501	0.789985		NGO_0302	Hypothetical	hypothetical protein
NGFG_00516	161.196	-0.116413	0.612291	0.789985		NGO_0365	Amino Acid Metabolism	DNA-cytosine methyltransferase
NGFG_00170	551.9	0.0782539	0.614593	0.79216	xerC	NGO_0035	Genetic Information Processing	tyrosine recombinase xerC
NGFG_01006	1180.92	-0.0654229	0.615353	0.792173		NGO_0783	Hypothetical	hypothetical protein
NGFG_01883	1571.81	0.0614839	0.615413	0.792173		NGO_2002	Hypothetical	hypothetical protein
NGFG_00091	732.803	0.131262	0.615845	0.792206		NGO_2137	Environmental Information Processing	D-methionine ABC transporter ATP-binding protein
NGFG_00599	528.792	-0.0923649	0.618516	0.794596	cysW	NGO_0446	Energy Metabolism	sulfate ABC transporter%2C permease CysW
NGFG_01840	3490.25	0.0460856	0.618447	0.794596	metG	NGO_2044	Metabolism of Other Amino Acids	methionyl-tRNA synthetase
NGFG_01305	83.8875	-0.144971	0.621172	0.79696		NGO_0491	Phage Associated	phage protein
NGFG_00647	148.29	0.0806065	0.621675	0.797082		NGO_1089	Phage Associated	phage protein
NGFG_01316	4424.09	0.0439404	0.622153	0.797172		NGO_1626	Phage Associated	phage protein
NGFG_00514	369.288	-0.0893351	0.622967	0.797691		NGO_0363	Cellular Processes/Organismal Systems/Human Disease	stress-sensitive restriction system protein
NGFG_00537	2804.71	0.0350503	0.624828	0.798741	hemB	NGO_0385	Metabolism of Cofactors and Vitamins	delta-aminolevulinic acid dehydratase
NGFG_02371	149.112	0.161752	0.625319	0.798741		NGO_1131	Phage Associated	phage protein
NGFG_01812	456.215	-0.044251	0.624962	0.798741	rfbA	NGO_1898	Metabolism of Terpenoids and Polyketides	glucose-1-phosphate thymidylyltransferase
NGFG_00089	1718.15	0.0661546	0.625421	0.798741		NGO_2135	Enzyme Families	soluble lytic murein transglycosylase
NGFG_01672	1724.47	-0.0413307	0.626396	0.799463		NGO_1761	Nucleotide Metabolism	dihydroorotate dehydrogenase
NGFG_01566	436.87	-0.0769653	0.626848	0.799518	lgtF	NGO_1353	Hypothetical	beta-1%2C4-glucosyltransferase LgtF
NGFG_01137	5781.33	-0.0482616	0.629251	0.801765	gatB	NGO_0660	Genetic Information Processing	aspartyl/glutamyl-tRNA(Asn/Gln) amidotransferase subunit B
NGFG_01387	8206.63	0.0351036	0.629431	0.801765		NGO_1542	Glycan Biosynthesis and Metabolism	penicillin-binding protein 2
NGFG_01294	169.602	0.398486	0.630231	0.802262		NGO_0502	Phage Associated	phage protein
NGFG_00933	1328.39	-0.0681069	0.633498	0.804847	bfr	NGO_0795	Metabolism of Cofactors and Vitamins	bacterioferritin B
NGFG_02001	1621.74	-0.103094	0.633259	0.804847	argJ	NGO_1194	Amino Acid Metabolism	arginine biosynthesis ArgJ
NGFG_00038	480.56	0.0706481	0.632687	0.804847		NGO_2090	Cellular Processes/Organismal Systems/Human Disease	iron(III) ABC transporter permease
NGFG_01859	10940.5	-0.0468172	0.634407	0.805479	rpsI	NGO_2025	Genetic Information Processing	30S ribosomal protein S9
NGFG_02370	214.608	0.155354	0.635374	0.805651		NGO_1130	Phage Associated	phage protein
NGFG_01955	1679.55	-0.0807344	0.63578	0.805651	waaC	NGO_1934	Glycan Biosynthesis and Metabolism	lipopolysaccharide heptosyltransferase I
NGFG_02490	583.33	0.0689848	0.635109	0.805651		NGO_2125	Cellular Processes/Organismal Systems/Human Disease	galactoside O-acetyltransferase
NGFG_01528	287.253	0.148422	0.636699	0.806293	rraB	NGO_1389	Hypothetical	hypothetical protein
NGFG_00158	200.269	0.0860279	0.637455	0.806645		NGO_0022	Hypothetical	hypothetical protein
NGFG_00489	607.165	0.0741738	0.638032	0.806645		NGO_0339	Hypothetical	hypothetical protein
NGFG_01115	1334.15	-0.0523091	0.638216	0.806645	queH	NGO_0682	Hypothetical	hypothetical protein
NGFG_02312	57.0497	0.271108	0.641032	0.808636			no_FA1090_Ortholog	hypothetical protein
NGFG_00772	3436.13	-0.0513082	0.640782	0.808636	argS	NGO_0963	Genetic Information Processing	arginyl-tRNA synthetase
NGFG_00921	94.08	0.19221	0.641576	0.8088		NGO_04265	no_GeneCat_found	sulfite reductase [NADPH] flavoprotein alpha-component
NGFG_01667	1547.73	0.0855891	0.642338	0.809127	uvrD	NGO_1757	Hypothetical	DNA helicase II
NGFG_01836	2043.16	0.0450384	0.642663	0.809127		NGO_2048	Enzyme Families	membrane-bound lytic murein transglycosylase A
NGFG_00366	641.743	-0.133318	0.647176	0.810882		NGO_0229	Hypothetical	hypothetical protein
NGFG_01053	108.573	0.179926	0.645614	0.810882			no_FA1090_Ortholog	hypothetical protein
NGFG_01005	323.545	-0.125913	0.647751	0.810882			no_FA1090_Ortholog	hypothetical protein
NGFG_00999	177.305	-0.072067	0.647841	0.810882			no_FA1090_Ortholog	hypothetical protein
NGFG_00912	721.469	-0.0743236	0.648208	0.810882		NGO_0816	Hypothetical	hypothetical protein
NGFG_00659	997.34	0.0949207	0.64513	0.810882	yciA	NGO_1078	Lipid Metabolism	acyl-CoA thioesterase YciA
NGFG_02175	728.698	-0.078141	0.646196	0.810882		NGO_1299	Hypothetical	hypothetical protein
NGFG_02106	10092	-0.0593635	0.645873	0.810882		NGO_1656	Hypothetical	hypothetical protein
NGFG_01736	9114.25	0.131599	0.647272	0.810882	secY	NGO_1822	Genetic Information Processing	preprotein translocase%2C SecY subunit
NGFG_01893	1109.7	-0.115836	0.646206	0.810882		NGO_1992	Genetic Information Processing	NgoI restriction endonuclease
NGFG_00566	1544.03	-0.0620921	0.649941	0.81253		NGO_0412	Hypothetical	ribosome-associated protein
NGFG_00900	839.87	-0.0357887	0.65255	0.815271		NGO_0826	Hypothetical	hypothetical protein
NGFG_00522	1425.15	-0.0646233	0.652985	0.815293		NGO_0371	Hypothetical	dyp-type peroxidase
NGFG_00764	449.465	0.0572089	0.654254	0.816356		NGO_0971	Metabolism of Terpenoids and Polyketides	2-C-methyl-D-erythritol 2%2C4-cyclodiphosphate synthase
NGFG_01877	847.463	-0.117937	0.655084	0.816869	thiO	NGO_2008	Metabolism of Cofactors and Vitamins	glycine oxidase ThiO
NGFG_00651	239.153	0.0755209	0.65726	0.819059		NGO_1085	Phage Associated	phage protein
NGFG_01193	565.506	0.0565628	0.657892	0.819212		NGO_0605	Nucleotide Metabolism	cytidylate kinase
NGFG_01549	562.711	-0.0593662	0.658953	0.819212		NGO_1370	Hypothetical	hypothetical protein
NGFG_02222	215.306	0.108791	0.658676	0.819212	mafB	NGO_10585	no_GeneCat_found	MafB family adhesin protein
NGFG_00063	401.177	0.176349	0.659059	0.819212		NGO_11390	no_GeneCat_found	hemoglobin receptor
NGFG_00360	4603.7	-0.0370063	0.661363	0.821553		NGO_0223	Energy Metabolism	inorganic pyrophosphatase
NGFG_02442	226.419	-0.146754	0.661969	0.821783			no_FA1090_Ortholog	hypothetical protein
NGFG_00184	330.901	-0.0497035	0.663412	0.822293		NGO_0050	Hypothetical	DNA (Cytosine-5-)-methyltransferase
NGFG_00311	4554.81	0.0504933	0.664302	0.822293	rpsP	NGO_0174	Genetic Information Processing	30S ribosomal protein S16
NGFG_00799	1973.47	-0.0303531	0.663385	0.822293		NGO_0933	Energy Metabolism	homoserine O-acetyltransferase
NGFG_00741	538.762	0.0520041	0.664785	0.822293		NGO_0992	Hypothetical	hypothetical protein
NGFG_01793	2092.11	-0.0680114	0.664106	0.822293		NGO_1878	Hypothetical	acetyltransferase
NGFG_00310	10136.4	0.0468731	0.665854	0.822947	rimM	NGO_0173	Genetic Information Processing	ribosome maturation factor rimM
NGFG_01322	135.376	-0.0944593	0.667197	0.824085		NGO_1614	Phage Associated	phage protein
NGFG_01975	5873.58	-0.0365846	0.668472	0.825139	gnd	NGO_1914	Carbohydrate Metabolism	6-phosphogluconate dehydrogenase%2C decarboxylating
NGFG_01817	1165.97	0.0524205	0.669655	0.826077		NGO_2065	Glycan Biosynthesis and Metabolism	UDP-3-O-[3-hydroxymyristoyl] N-acetylglucosamine deacetylase
NGFG_00358	867.431	0.0574498	0.673507	0.826959	rdgB	NGO_0221	Nucleotide Metabolism	nucleoside-triphosphatase
NGFG_00471	434.159	-0.0764751	0.676274	0.826959		NGO_0324	Hypothetical	SirB family regulatory protein
NGFG_02283	105.923	-0.0951461	0.674768	0.826959			no_FA1090_Ortholog	hypothetical protein
NGFG_01254	395.634	0.044953	0.674626	0.826959		NGO_0544	Cellular Processes/Organismal Systems/Human Disease	peptidyl-prolyl cis-trans isomerase A (cyclophilin A)
NGFG_00752	11674.5	-0.0731786	0.674289	0.826959		NGO_0983	Environmental Information Processing	outer membrane protein H.8
NGFG_02352	1138.11	0.06845	0.675904	0.826959		NGO_1092	Phage Associated	phage protein
NGFG_02184	86.5147	-0.112148	0.675983	0.826959		NGO_1177	Cellular Processes/Organismal Systems/Human Disease	pilin
NGFG_02011	1043.24	-0.0586237	0.673651	0.826959		NGO_1206	Lipid Metabolism	phosphatidylserine decarboxylase proenzyme
NGFG_01533	258.065	-0.170582	0.671961	0.826959		NGO_1586	Hypothetical	hypothetical protein
NGFG_01496	1063.05	0.0327845	0.673436	0.826959	cysE	NGO_1423	Hypothetical	serine O-acetyltransferase
NGFG_01343	210.13	0.11805	0.676257	0.826959		NGO_1595	Hypothetical	hypothetical protein
NGFG_01637	237.058	-0.0769796	0.672788	0.826959		NGO_1726	Hypothetical	comF family protein
[truncated: 410 more rows]

## Sheet: B1 - Category enrichment - Azi6
Data Sheet 3. Enrichment of functional categories for genes under 60 min azithromycin treatment
[truncated: 24 more rows]

[truncated: 3 more sheets: B2 - Category enrichment - Cef6, C1 - Carbohydrate Metabolism, A, C2 - Energy Metabolism, Cef60mi]
